# Supplementary material for: A Plant Stress-Responsive Bioreporter Coupled With Transcriptomic Analysis Allows Rapid Screening for Biocontrols of Necrotrophic Fungal Pathogens
Source: Front Mol Biosci. 2021 Sep 3;8:708530. doi: 10.3389/fmolb.2021.708530 (PMC8446517; doi:10.3389/fmolb.2021.708530)
Supplement: Supplementary file 7 [file table4.xlsx]

## Sheet: upregulated
KB001M_6					KB001F_6					KB001M_24					KB001F_24
Gene	log2FoldChange	pvalue			Gene	log2FoldChange	pvalue			Gene	log2FoldChange	pvalue			Gene	log2FoldChange	pvalue		GSTF7	AT1G02920
AT5G43360	8.75855	1.43814e-14		1	AT5G43360	9.00662	4.71624e-15		1	AT2G07627	7.83168	0.00188323		1	AT2G07627	7.72149	0.0027592		PR2	AT3G57260
AT3G10120	8.14908	0.0301016		2	AT3G11480	5.93389	0.0015295		2	AT5G43360	6.98516	3.83576e-16		2	AT5G62080	6.7635	0.0106436
AT1G64160	5.85996	1.15699e-30		3	AT1G64160	5.5787	2.31783e-27		3	AT5G62080	6.07235	0.0211249		3	AT1G75830	6.46019	0.00012873
AT3G03670	4.83365	4.46891e-05		4	AT5G63250	5.52	2.63919e-05		4	AT4G38820	5.18736	0.0417472		4	AT5G43360	6.29524	3.20376e-13
AT5G48430	4.80192	1.49054e-32		5	AT3G63093	4.99268	0.00463589		5	AT5G23990	5.08698	6.32084e-15		5	AT4G31970	5.98906	9.68829e-12
AT1G07680	4.57147	0.00284778		6	AT5G48430	4.13152	6.39785e-24		6	AT1G75830	4.84984	0.00602432		6	AT1G25180	5.43031	0.0276682
AT5G39580	4.45341	2.00232e-38		7	AT1G07680	4.12662	0.0100857		7	AT1G07680	4.80826	0.000265209		7	AT2G01379	5.13769	0.0296311
AT1G21230	4.45264	0.00670096		8	AT5G44430	4.10545	0.0241013		8	AT3G22640	4.68445	0.0362769		8	AT4G15370	4.8932	1.63513e-05
AT3G57240	4.41239	3.28116e-16		9	AT1G59950	4.0272	0.0106683		9	AT4G15370	4.61294	4.46241e-05		9	AT1G03020	4.68163	1.18116e-09
AT3G11480	4.34286	0.0251308		10	AT3G25180	3.98206	0.0355491		10	AT1G03020	4.52395	4.83239e-09		10	AT5G23990	4.596	2.52686e-12
AT5G63250	4.20906	0.0016875		11	AT1G21230	3.91981	0.0244222		11	AT4G39250	4.30979	0.00010432		11	AT1G06225	4.41729	0.0117901
AT3G50160	3.92637	0.00274608		12	AT4G15700	3.87209	0.00825625		12	AT3G21460	4.13163	1.119e-06		12	AT1G26410	4.32502	9.3672e-07
AT4G10530	3.89416	2.43175e-05		13	AT5G52720	3.85711	1.42799e-05		13	AT3G21860	4.12397	5.39404e-05		13	AT2G17740	4.297	1.80621e-07
AT1G59950	3.86741	0.0124483		14	AT4G31950	3.83528	0.0401411		14	AT5G54740	4.1171	0.0381495		14	AT3G21460	4.21918	7.24207e-07
AT1G26240	3.77935	3.65755e-10		15	AT3G57240	3.82537	4.41766e-12		15	AT2G17740	4.06992	7.83447e-07		15	AT2G30750	4.18385	9.28608e-09
AT1G14550	3.59504	1.2637e-12		16	AT5G39580	3.80163	1.03562e-27		16	AT4G36700	3.98731	1.87411e-05		16	AT1G74110	4.08633	8.94057e-18
AT5G19890	3.36746	2.59782e-17		17	AT1G63590	3.80051	0.000119753		17	AT5G15581	3.95746	0.00556068		17	AT1G07680	3.98513	0.00431906
AT5G11180	3.28254	4.66473e-05		18	AT2G37810	3.76061	0.0366089		18	AT1G74110	3.8901	4.45735e-16		18	AT5G15581	3.9351	0.0073
AT3G60270	3.27373	1.15209e-07		19	AT1G33950	3.68647	0.0398666		19	AT4G37390	3.81915	4.33543e-09		19	AT4G37390	3.89024	2.07634e-09
AT1G47130	3.18863	1.35521e-06		20	AT2G26020	3.60985	0.0318485		20	AT3G50160	3.77608	0.00721777		20	AT3G23550	3.88853	1.96864e-05
AT4G31970	3.1818	0.000360442		21	AT4G26260	3.39657	1.3276e-25		21	AT4G11460	3.73387	6.24843e-08		21	AT4G39250	3.80548	0.000978898
AT1G26255	3.03206	0.0104119		22	AT5G37840	3.32091	0.0111564		22	AT3G60270	3.68899	2.0364e-13		22	AT3G24510	3.69693	0.0295185
AT5G61160	2.9483	0.000964565		23	AT2G24850	3.26403	0.00334353		23	AT4G12470	3.66827	1.0701e-13		23	AT3G57240	3.59794	3.78388e-05
AT3G16530	2.8942	1.67985e-08		24	AT1G14880	3.24003	0.000990125		24	AT4G31970	3.62513	9.48206e-05		24	AT1G26380	3.59572	2.01834e-05
AT5G62970	2.86702	0.00034196		25	AT3G03670	3.19257	0.0140708		25	AT3G03670	3.61135	0.00101606		25	AT4G36700	3.44805	0.000347623
AT3G23550	2.85503	0.00121115		26	AT3G49620	3.17624	0.0294287		26	AT3G57240	3.59846	2.94064e-05		26	AT3G21860	3.41083	0.00159118
AT1G30720	2.85043	2.57172e-22		27	AT1G04105	3.14023	0.003242		27	AT5G04730	3.58895	2.48065e-06		27	AT4G31950	3.37897	0.0393415
AT2G43890	2.84901	4.7284e-09		28	AT5G19890	3.06046	3.82367e-14		28	AT2G30750	3.48613	2.64723e-06		28	AT3G49620	3.37446	0.0255499
AT3G49620	2.84107	0.0464536		29	AT4G39250	3.02164	0.0074357		29	AT1G26240	3.3924	5.40659e-08		29	AT5G61160	3.33859	0.000336609
AT1G03020	2.82134	0.000146611		30	AT5G61160	2.97089	0.0011425		30	AT1G26410	3.36369	0.000192782		30	AT4G13090	3.27074	0.0466736
AT4G38825	2.7941	0.00532441		31	AT1G30720	2.95854	9.6756e-24		31	AT4G07820	3.30394	3.76118e-11		31	AT3G50160	3.22333	0.0328543
AT2G43620	2.78791	2.47092e-19		32	AT5G62970	2.9555	0.00026212		32	AT4G34790	3.22744	0.000158496		32	AT2G23170	3.17379	2.31174e-29
AT2G25410	2.78593	0.00963065		33	AT4G31970	2.93831	0.00142952		33	AT4G36850	3.18135	3.77999e-11		33	AT1G74670	3.0979	3.50846e-19
AT1G69180	2.74296	0.0138664		34	AT3G24510	2.93311	0.037676		34	AT2G19210	3.16692	7.31042e-07		34	AT3G60270	3.07283	2.07916e-09
AT5G37840	2.72767	0.038957		35	AT3G50160	2.89957	0.0440446		35	AT5G49750	3.15151	0.00171631		35	AT3G58190	3.03778	3.55497e-17
AT5G43520	2.72207	1.98142e-10		36	AT1G51915	2.89143	0.0138194		36	AT5G39630	3.11273	0.0124532		36	AT3G15356	3.03125	4.83533e-18
AT1G63590	2.71334	0.00811463		37	AT1G14550	2.87415	4.00479e-08		37	AT1G21230	3.06576	0.0256655		37	AT4G36850	3.02758	3.40189e-10
AT5G43064	2.68274	0.0445829		38	AT4G26050	2.81429	2.6399e-15		38	AT5G44575	3.06451	1.45751e-06		38	AT1G26390	2.98666	0.00482864
AT4G39250	2.66422	0.0171949		39	AT2G43890	2.80606	1.32099e-08		39	AT5G23980	3.04895	1.07118e-25		39	AT2G22810	2.92277	7.7236e-06
AT4G26050	2.62121	1.42546e-13		40	AT1G30730	2.80182	8.62036e-33		40	AT1G63570	3.03035	0.00482279		40	AT4G11460	2.89006	6.11055e-05
AT1G30730	2.60802	5.46528e-29		41	AT1G13825	2.7878	0.0412109		41	AT3G58190	3.02082	6.26583e-17		41	AT1G26240	2.88469	7.20523e-06
AT1G05650	2.51324	1.10797e-10		42	AT1G26240	2.77685	1.11813e-05		42	AT1G74670	3.0092	4.46549e-18		42	AT1G14930	2.87396	0.0193739
AT1G50090	2.50164	8.28258e-05		43	AT1G02813	2.77449	0.0120441		43	AT2G22810	2.97616	4.07939e-06		43	AT3G20555	2.86291	0.00106732
AT5G41300	2.49274	6.10632e-06		44	AT3G55970	2.73822	0.00311486		44	AT1G26380	2.96961	0.000503576		44	AT4G38825	2.83739	0.0214609
AT1G04105	2.46447	0.0244869		45	AT1G47130	2.70979	8.73484e-05		45	AT1G26255	2.968	0.015851		45	AT1G67980	2.82707	0.000478614
AT2G41810	2.45419	5.23488e-08		46	AT2G41810	2.70848	2.3284e-09		46	AT4G23280	2.92199	8.03488e-05		46	AT1G63570	2.80313	0.0127331
AT1G26250	2.45234	4.36991e-05		47	AT2G34317	2.66656	0.0304567		47	AT2G37030	2.89594	7.1861e-06		47	AT3G22100	2.78227	1.05356e-13
AT5G40590	2.42452	1.77515e-07		48	AT3G60270	2.65173	4.39181e-05		48	AT2G25470	2.88405	1.74251e-07		48	AT2G40610	2.74896	2.69149e-12
AT2G17740	2.42152	0.00155504		49	AT5G23990	2.63684	0.000100583		49	AT2G14440	2.8677	0.00939439		49	AT4G23280	2.73078	0.000334164
AT1G51915	2.38605	0.0450796		50	AT3G15370	2.62377	1.55525e-08		50	AT2G05380	2.835	2.32117e-28		50	AT2G23060	2.72616	1.49058e-20
AT5G59270	2.37723	0.0034585		51	AT5G11180	2.61396	0.00241407		51	AT1G13605	2.82076	0.000149119		51	AT3G16530	2.70981	5.22273e-07
AT1G02630	2.32895	0.0291052		52	AT3G23550	2.61334	0.00430163		52	AT2G43620	2.81701	1.29096e-17		52	AT5G39630	2.70854	0.0430442
AT3G15370	2.32511	5.12821e-07		53	AT2G33160	2.55047	0.0121051		53	AT2G23170	2.77318	2.19212e-22		53	AT5G23980	2.6912	5.97081e-20
AT2G45360	2.31251	2.64876e-13		54	AT4G10530	2.50672	0.0155343		54	AT5G48430	2.75179	1.01014e-10		54	AT4G12470	2.6658	1.91478e-07
AT1G51913	2.30666	0.00345308		55	AT5G57520	2.49101	0.0062562		55	AT3G22100	2.67279	1.40392e-12		55	AT3G03830	2.66565	0.000359378
AT1G11920	2.29271	2.89884e-06		56	AT2G43620	2.47612	4.21923e-15		56	AT5G45090	2.66363	9.46988e-05		56	AT5G25190	2.66015	3.42254e-17
AT3G45060	2.28989	5.33448e-18		57	AT3G57260	2.45994	0.00743111		57	AT5G25190	2.60027	2.28476e-16		57	AT4G07820	2.62652	3.97357e-07
AT2G34000	2.28922	0.0152766		58	AT3G47340	2.45053	1.2626e-11		58	AT5G16020	2.55084	0.0141878		58	AT4G22470	2.62503	0.00577599
AT4G26260	2.28384	6.54147e-12		59	AT3G45060	2.44992	3.29495e-20		59	AT3G23550	2.54342	0.00779435		59	AT3G26235	2.61272	0.0104917
AT1G53970	2.28022	0.000569778		60	AT3G10116	2.41324	0.0438739		60	AT1G26420	2.50875	0.00038446		60	AT2G05380	2.59588	1.30423e-23
AT3G46330	2.27548	2.28675e-08		61	AT4G38825	2.38704	0.0244887		61	AT2G25410	2.48492	0.0200248		61	AT1G02920	2.59249	4.73587e-05
AT5G45090	2.26725	5.89301e-05		62	AT1G50090	2.36603	0.000293438		62	AT3G15356	2.48329	3.46558e-12		62	AT4G19970	2.58037	0.0017454
AT1G74675	2.21709	5.07549e-08		63	AT2G31083	2.35586	0.000782637		63	AT3G20555	2.48091	0.00519921		63	AT2G37030	2.57625	0.000105636
AT4G12470	2.19929	4.81979e-06		64	AT4G35370	2.35106	0.025995		64	AT1G26250	2.45263	9.43326e-05		64	AT1G74675	2.5179	1.03557e-09
AT5G37450	2.19261	2.08481e-05		65	AT1G05650	2.34149	3.66768e-09		65	AT3G16530	2.44089	7.08712e-06		65	AT3G44830	2.50897	0.0283544
AT1G75490	2.18934	0.000239777		66	AT1G15040	2.33968	5.27716e-20		66	AT3G15370	2.438	5.3315e-07		66	AT1G13605	2.50549	0.00119327
AT1G74670	2.18852	1.77439e-10		67	AT4G22630	2.32122	0.00213347		67	AT3G03830	2.42269	0.00121344		67	AT3G49700	2.49048	9.87436e-15
AT4G31960	2.18721	0.0189346		68	AT1G51913	2.31398	0.00406323		68	AT2G23060	2.41959	3.43319e-16		68	AT4G34790	2.47561	0.00800626
AT1G67980	2.16522	0.00421436		69	AT1G67980	2.27861	0.00313804		69	AT4G22650	2.40084	0.0213189		69	AT2G19210	2.46654	0.000241682
AT3G15356	2.16008	5.34269e-10		70	AT3G26235	2.2786	0.0229372		70	AT5G57550	2.37194	4.55338e-07		70	AT2G26560	2.46268	0.00126464
AT3G29631	2.14381	0.000284632		71	AT3G16530	2.2476	2.53015e-05		71	AT2G40610	2.36961	2.8509e-09		71	AT1G26420	2.44794	0.000707331
AT4G11460	2.12702	0.00305086		72	AT2G19210	2.2224	0.000900926		72	AT5G59305	2.35282	0.0125925		72	AT4G22650	2.44108	0.0229874
AT2G31083	2.11972	0.00233306		73	AT1G33960	2.21971	0.0212989		73	AT4G15360	2.34459	0.00600568		73	AT5G39580	2.43591	2.49973e-11
AT2G42060	2.07395	7.26054e-07		74	AT2G45360	2.20812	6.14462e-12		74	AT3G49700	2.32956	7.35083e-13		74	AT1G36622	2.3916	8.75654e-06
AT1G72060	2.07349	1.36698e-07		75	AT1G11920	2.20444	1.06883e-05		75	AT5G19700	2.3226	0.00416191		75	AT5G57220	2.3895	6.75739e-05
AT2G19210	2.06729	0.00180365		76	AT5G43370	2.19214	1.97681e-07		76	AT5G39580	2.31491	3.03121e-10		76	AT1G51820	2.38784	0.00307586
AT5G23990	2.04677	0.00274747		77	AT1G03020	2.18205	0.00600295		77	AT5G08150	2.30425	0.000174319		77	AT5G04730	2.38534	0.0042837
AT4G10510	2.03727	6.5311e-08		78	AT2G05915	2.14793	0.0223476		78	AT3G53590	2.29794	0.00426631		78	AT5G57550	2.37249	5.44814e-07
AT3G23250	2.0046	6.10487e-12		79	AT3G59510	2.12611	0.00185013		79	AT3G50460	2.28875	0.000479992		79	AT5G56960	2.36859	0.0283248
AT1G53990	1.96914	0.000365862		80	AT5G40010	2.1001	2.16263e-09		80	AT4G10510	2.28217	3.15543e-09		80	AT5G03350	2.35832	0.00121732
AT1G65481	1.96029	5.44741e-06		81	AT5G24200	2.0823	0.0151128		81	AT5G43370	2.27497	1.02743e-07		81	AT4G15360	2.35481	0.00702993
AT3G20440	1.9575	1.25893e-43		82	AT5G43520	2.06699	3.58626e-06		82	AT1G65390	2.27282	2.33074e-06		82	AT1G49500	2.34837	3.31806e-05
AT5G52720	1.95546	0.043935		83	AT5G41300	2.038	0.000423711		83	AT1G51913	2.2499	0.0094716		83	AT5G59305	2.33949	0.0163727
AT2G05915	1.94463	0.0375155		84	AT4G36820	2.02546	3.61693e-09		84	AT1G74675	2.24956	7.3547e-08		84	AT5G44568	2.33673	1.21518e-06
AT1G27020	1.93956	4.09233e-08		85	AT1G75040	2.01017	0.00539273		85	AT4G19970	2.24908	0.00652306		85	AT5G20250	2.31978	6.54889e-11
AT2G28630	1.93089	6.68811e-15		86	AT5G43570	1.99367	3.63622e-05		86	AT1G63550	2.24815	0.0030981		86	AT1G79680	2.26357	0.0430442
AT1G71390	1.92409	0.0357619		87	AT4G11460	1.97876	0.00795939		87	AT1G66760	2.24499	7.20507e-18		87	AT1G66760	2.25605	4.48984e-18
AT4G06746	1.91914	0.000163529		88	AT5G35380	1.96871	0.0144971		88	AT3G46340	2.23903	0.000232115		88	AT4G22630	2.2538	0.0165549
AT5G59680	1.91911	4.81934e-06		89	AT1G76210	1.93713	2.78346e-08		89	AT3G26235	2.23094	0.032362		89	AT5G02760	2.23272	5.33571e-10
AT4G14630	1.91651	1.1909e-07		90	AT5G39130	1.88649	0.000331716		90	AT2G37805	2.22726	0.0282059		90	AT5G41761	2.23212	1.98989e-05
AT3G14900	1.87976	1.28516e-09		91	AT3G29631	1.87475	0.00242178		91	AT1G26390	2.22027	0.0418605		91	AT4G34770	2.214	0.001205
AT4G32950	1.84419	2.37993e-05		92	AT5G39150	1.86648	0.0189292		92	AT1G36622	2.21614	3.69674e-05		92	AT2G18300	2.20448	1.05708e-17
AT2G44370	1.84076	5.37137e-10		93	AT3G21460	1.86272	0.0108864		93	AT5G02760	2.21194	8.5116e-10		93	AT3G15370	2.17674	1.30964e-05
AT2G05540	1.83902	2.33361e-06		94	AT5G19120	1.8586	1.83349e-20		94	AT2G18300	2.21087	9.29331e-18		94	AT4G18253	2.14637	0.00353686
AT1G10585	1.83074	0.00925695		95	AT1G11460	1.85448	0.00230561		95	AT1G62420	2.20525	0.00286966		95	AT5G64790	2.14464	0.0343349
AT1G15040	1.81621	1.69041e-12		96	AT5G59270	1.85348	0.0365662		96	AT5G20250	2.18856	9.56857e-10		96	AT4G10510	2.12318	5.62015e-08
AT5G19120	1.81433	8.03134e-20		97	AT3G15356	1.83468	2.98481e-07		97	AT5G57520	2.17106	0.0204949		97	AT1G29435	2.1066	0.0173026
AT3G47340	1.79636	8.78035e-07		98	AT3G14900	1.83234	5.48489e-09		98	AT1G62690	2.16937	0.0493452		98	AT5G12020	2.08796	0.0249769
AT4G01420	1.78903	0.000442526		99	AT1G75490	1.82812	0.00358772		99	AT1G49640	2.1639	1.0487e-08		99	AT1G68880	2.07596	2.07634e-09
AT1G29435	1.76724	0.0363214		100	AT4G32950	1.82531	4.14992e-05		100	AT4G22630	2.16193	0.0189809		100	AT2G43620	2.05763	1.45838e-09
AT4G37060	1.76468	0.00100281		101	AT1G13470	1.81862	0.0251439		101	AT2G29220	2.15586	0.00435362		101	AT3G26200	2.02799	0.00529639
AT1G13480	1.75576	1.25402e-07		102	AT5G20820	1.81047	9.74989e-06		102	AT4G18253	2.12788	0.00315016		102	AT4G20370	2.00179	0.0108349
AT4G36850	1.75306	0.000278379		103	AT1G30740	1.80971	0.0338062		103	AT5G44568	2.11793	1.224e-05		103	AT3G14950	1.97909	0.0104097
AT4G23280	1.75279	0.0119914		104	AT2G42060	1.80667	2.89675e-05		104	AT5G57220	2.11279	0.000438197		104	AT3G02670	1.97077	0.0360578
AT5G43570	1.74136	0.000325028		105	AT5G19880	1.79794	0.000832248		105	AT2G43590	2.06907	3.98182e-15		105	AT4G37290	1.94857	0.0418171
AT3G22100	1.74012	1.99049e-06		106	AT4G10510	1.78382	4.34354e-06		106	AT1G02920	2.06435	0.00143109		106	AT3G53590	1.92652	0.0249608
AT5G12020	1.73042	0.016442		107	AT1G29110	1.77406	0.0278571		107	AT2G30670	2.05594	0.00304317		107	AT2G30670	1.92305	0.00748719
AT4G37390	1.72404	0.0106441		108	AT5G05340	1.77268	0.0294608		108	AT5G38910	2.04547	2.74275e-05		108	AT5G08150	1.9216	0.00306419
AT2G42955	1.71064	1.15904e-05		109	AT5G14470	1.76378	1.40562e-06		109	AT1G49500	2.03637	0.000338003		109	AT5G19120	1.90984	1.9913e-20
AT1G16445	1.6998	1.7529e-17		110	AT3G23250	1.76288	3.51349e-09		110	AT5G01900	2.02399	0.000813232		110	AT5G39150	1.90265	0.0232797
AT1G14540	1.69162	0.000239122		111	AT3G22700	1.76222	0.0193689		111	AT1G51820	2.01963	0.0128262		111	AT5G45630	1.89379	0.0128028
AT3G51870	1.67836	1.60219e-31		112	AT5G53100	1.75921	0.0475025		112	AT1G58120	2.01341	0.033757		112	AT3G03820	1.89035	6.18111e-12
AT1G05700	1.67226	3.38898e-06		113	AT3G28890	1.73287	0.0165682		113	AT4G23210	1.98381	0.000297582		113	AT3G16360	1.88447	2.36571e-07
AT2G25215	1.67169	6.83929e-08		114	AT2G44460	1.72581	2.14846e-05		114	AT5G39150	1.9773	0.0141269		114	AT1G61480	1.85139	5.27212e-06
AT4G35650	1.67026	0.0162244		115	AT5G59680	1.69929	8.81038e-05		115	AT4G14630	1.97133	1.41056e-07		115	AT5G43370	1.84179	3.37279e-05
AT5G48470	1.63787	1.17205e-38		116	AT1G80160	1.69791	0.00127134		116	AT5G59680	1.96478	6.77004e-06		116	AT5G48430	1.83928	4.30684e-05
AT1G65845	1.6337	3.72249e-08		117	AT5G05390	1.6958	1.65341e-10		117	AT4G13420	1.96451	0.00315016		117	AT5G62280	1.825	3.22431e-08
AT5G36925	1.6303	9.11302e-08		118	AT5G44575	1.68653	0.00481845		118	AT3G53250	1.93183	0.00442913		118	AT1G49640	1.80736	3.66385e-06
AT2G44460	1.62901	4.82043e-05		119	AT3G46330	1.67215	9.18847e-05		119	AT5G37450	1.93105	0.000429591		119	AT5G38910	1.7799	0.000419773
AT1G12030	1.62517	0.00811878		120	AT3G20440	1.66514	3.48117e-31		120	AT4G21250	1.9252	0.000294417		120	AT1G29430	1.77816	1.94621e-08
AT5G40010	1.62357	4.97809e-06		121	AT5G44567	1.6592	0.0262714		121	AT3G14950	1.91131	0.0118767		121	AT4G32480	1.77691	4.18342e-13
AT4G22630	1.61588	0.0410968		122	AT1G74675	1.65422	0.000113778		122	AT1G68880	1.90473	5.24981e-08		122	AT3G06070	1.77495	7.76071e-07
AT5G20250	1.61191	4.52848e-06		123	AT2G14960	1.65368	2.96296e-07		123	AT5G43520	1.89041	3.00072e-05		123	AT3G46340	1.76548	0.00631284
AT5G39150	1.60485	0.0413748		124	AT3G22100	1.64551	1.08791e-05		124	AT5G03350	1.8877	0.0107476		124	AT5G36280	1.76145	0.00819691
AT5G39130	1.59256	0.00260299		125	AT1G74670	1.64431	4.03715e-06		125	AT5G16023	1.87776	0.0379239		125	AT2G43570	1.76084	0.0120251
AT2G25735	1.58917	0.000301709		126	AT5G45090	1.62694	0.00761379		126	AT4G37290	1.86612	0.0457487		126	AT2G43590	1.7582	4.59414e-11
AT4G02520	1.58463	3.91619e-07		127	AT1G26250	1.61155	0.0131307		127	AT2G44460	1.85602	7.24611e-06		127	AT1G26250	1.75116	0.00962334
AT1G13550	1.58143	4.28427e-05		128	AT5G61610	1.59538	0.00129471		128	AT1G23730	1.85274	0.00484056		128	AT5G01900	1.74918	0.00611619
AT4G03460	1.57716	9.06115e-06		129	AT3G45860	1.59297	0.000862627		129	AT1G29430	1.85	4.04071e-09		129	AT3G60470	1.74592	0.000519869
AT4G07820	1.56772	0.00309733		130	AT1G05450	1.58608	0.00462755		130	AT2G45180	1.84529	2.19488e-10		130	AT5G18050	1.73865	5.23447e-07
AT4G11470	1.56575	1.40554e-06		131	AT4G37390	1.58477	0.0251698		131	AT5G62280	1.84311	2.01838e-08		131	AT3G22060	1.73709	3.25004e-13
AT1G36640	1.55669	5.72091e-08		132	AT3G49700	1.55723	1.1177e-06		132	AT5G05735	1.83479	0.0492973		132	AT1G65390	1.73332	0.000721005
AT5G44568	1.55667	0.000815992		133	AT4G38410	1.54804	0.00799615		133	AT2G25735	1.83144	0.000105723		133	AT3G07350	1.73116	3.38284e-08
AT5G08610	1.55482	3.92483e-35		134	AT2G05540	1.53585	0.000148612		134	AT2G30660	1.82807	0.00213963		134	AT1G71890	1.72968	0.000113581
AT5G38430	1.54323	1.3456e-19		135	AT1G12030	1.53495	0.0164457		135	AT4G32480	1.82631	1.03499e-13		135	AT2G41100	1.71764	1.99092e-06
AT5G44575	1.53396	0.00926138		136	AT4G02520	1.52545	1.69604e-06		136	AT1G30720	1.81448	5.45517e-09		136	AT1G06080	1.71348	5.75395e-10
AT3G28890	1.53057	0.0312032		137	AT1G65481	1.51541	0.000874233		137	AT1G30560	1.80742	0.000356208		137	AT5G19190	1.7091	6.38987e-14
AT3G49320	1.52437	3.6183e-23		138	AT4G37060	1.51148	0.00736117		138	AT5G41780	1.80188	0.000511851		138	AT1G44130	1.70616	0.0100868
AT3G63088	1.51996	0.0177489		139	AT3G51870	1.51119	2.51105e-25		139	AT1G53970	1.78933	0.0405311		139	AT5G39110	1.69849	0.0176452
AT5G36907	1.51373	2.00189e-06		140	AT5G39120	1.50868	0.00246425		140	AT5G19890	1.78359	3.37319e-05		140	AT3G28060	1.69021	0.000523569
AT3G54090	1.51292	1.64007e-31		141	AT4G36430	1.49193	1.96078e-10		141	AT4G34770	1.77446	0.011259		141	AT2G25735	1.68228	0.000554926
AT3G03630	1.51217	7.15905e-23		142	AT5G38430	1.48899	5.93351e-18		142	AT5G18050	1.7733	2.32157e-07		142	AT2G25470	1.68155	0.00656485
AT5G36790	1.51027	0.00294652		143	AT1G72000	1.48481	0.0096816		143	AT1G56240	1.76724	0.0455078		143	AT1G62510	1.66796	0.000291837
AT4G19920	1.5046	0.000432894		144	AT5G44568	1.481	0.00200567		144	AT5G19120	1.75735	2.61223e-17		144	AT5G41280	1.65869	0.0309987
AT2G14510	1.49941	0.00145416		145	AT1G53980	1.46833	0.0458461		145	AT2G41240	1.74379	0.0128125		145	AT3G14260	1.64221	0.00479335
AT4G21680	1.49829	2.67546e-05		146	AT4G21680	1.46726	5.65515e-05		146	AT2G40400	1.73992	1.08331e-55		146	AT2G45180	1.63958	2.53897e-08
AT2G40400	1.48871	1.78546e-40		147	AT1G27020	1.46584	7.18115e-05		147	AT5G44572	1.7398	2.68402e-13		147	AT4G08040	1.63171	1.79652e-05
AT1G69530	1.48839	2.41366e-08		148	AT1G67000	1.45988	2.14756e-05		148	AT2G14510	1.73551	0.000328678		148	AT1G11460	1.6307	0.00802181
AT4G36430	1.48782	1.31131e-10		149	AT5G10760	1.45975	0.0246045		149	AT4G26050	1.72472	1.34539e-05		149	AT2G40400	1.61117	2.65192e-47
AT4G34790	1.48613	0.00758368		150	AT1G73325	1.45901	8.17069e-05		150	AT1G71890	1.71577	0.000104552		150	AT2G44460	1.59942	0.000178078
AT1G69200	1.48097	2.13307e-27		151	AT2G46750	1.45542	1.64752e-10		151	AT1G61480	1.70517	2.81986e-05		151	AT1G69530	1.59751	6.76125e-09
AT5G62360	1.47676	0.000768458		152	AT1G16445	1.44526	1.59632e-12		152	AT1G09380	1.70218	0.000853602		152	AT5G61610	1.58799	0.0245646
AT2G28085	1.4706	1.37577e-05		153	AT5G48470	1.43935	1.42597e-29		153	AT3G03820	1.69688	1.20846e-09		153	AT3G53250	1.58587	0.0332023
AT2G04530	1.46405	1.44623e-37		154	AT4G14630	1.43635	0.000153284		154	AT5G57560	1.6895	1.38096e-07		154	AT3G16670	1.57999	0.00377306
AT2G05380	1.46293	1.36886e-08		155	AT2G16660	1.41104	4.11524e-17		155	AT4G01970	1.68941	0.000761577		155	AT1G29450	1.57772	1.10649e-08
AT3G17170	1.46052	4.99952e-18		156	AT5G40590	1.41085	0.00513969		156	AT3G16360	1.68337	4.69941e-06		156	AT1G29420	1.56851	8.81367e-07
AT5G59580	1.45684	0.0270341		157	AT5G20250	1.40919	0.000105819		157	AT1G29420	1.67856	7.5546e-08		157	AT1G66100	1.566	1.85505e-05
AT2G29760	1.44994	9.90509e-29		158	AT3G49320	1.40271	2.03751e-19		158	AT4G34710	1.67611	1.64938e-09		158	AT5G28630	1.56476	0.0120153
AT5G57220	1.44877	0.0145736		159	AT1G03390	1.39798	0.0178079		159	AT3G28060	1.67446	0.000467426		159	AT1G29440	1.56441	1.04654e-10
AT1G18400	1.44043	0.000965493		160	AT2G04450	1.39742	0.000566899		160	AT2G19970	1.66392	6.02724e-07		160	AT1G79400	1.56317	0.0138607
AT5G42830	1.43898	1.05643e-06		161	AT3G01175	1.38712	6.12628e-06		161	AT3G54830	1.64977	2.5945e-09		161	AT4G32280	1.56117	0.00132222
AT4G08770	1.43394	1.55431e-06		162	AT4G07820	1.37643	0.0134789		162	AT3G22060	1.64293	9.38488e-12		162	AT2G18010	1.55705	0.0293761
AT1G59990	1.41516	3.53788e-29		163	AT2G44370	1.37461	9.19156e-06		163	AT5G41761	1.64061	0.00244243		163	AT1G23730	1.54718	0.0272022
AT3G19350	1.40715	0.00349164		164	AT1G53130	1.37327	0.000205755		164	AT4G12480	1.63497	2.67488e-06		164	AT5G41780	1.54236	0.00466506
AT2G37690	1.40006	4.83461e-31		165	AT1G69720	1.37256	2.4267e-09		165	AT5G24110	1.62784	0.00211297		165	AT4G34710	1.53873	4.56849e-08
AT1G49130	1.39951	2.31779e-08		166	AT2G40400	1.37197	7.09368e-34		166	AT2G18010	1.62187	0.0176286		166	AT5G39860	1.52816	1.86207e-09
AT1G71920	1.3912	0.0291008		167	AT5G08610	1.37193	4.10497e-27		167	AT3G21351	1.62007	0.000128135		167	AT4G14630	1.52479	9.4076e-05
AT2G46750	1.39072	7.37687e-10		168	AT1G72060	1.36769	0.00130896		168	AT1G13607	1.61903	0.0122872		168	AT5G18010	1.52299	4.50196e-06
AT1G66930	1.38789	1.83904e-06		169	AT1G15380	1.36517	1.94995e-07		169	AT3G21080	1.61556	0.011923		169	AT3G50480	1.52211	0.000167346
AT5G49780	1.38516	0.000626402		170	AT1G19530	1.36488	0.00101508		170	AT2G41100	1.6138	8.03391e-06		170	AT5G19890	1.5169	0.000702657
AT4G23550	1.383	6.86783e-08		171	AT5G49690	1.36301	0.0121418		171	AT4G08040	1.60794	1.96938e-05		171	AT1G02580	1.51333	0.0127263
AT2G25470	1.37894	0.0090572		172	AT4G01630	1.35623	3.68437e-07		172	AT1G66100	1.58933	1.08591e-05		172	AT2G19970	1.51314	8.86666e-06
AT5G43580	1.37516	2.40311e-07		173	AT5G43580	1.34831	6.60352e-07		173	AT5G28630	1.57474	0.00937522		173	AT4G32340	1.50342	4.66489e-11
AT3G18291	1.37424	0.000313642		174	AT2G34224	1.34442	0.0333364		174	AT5G19190	1.57467	8.64282e-12		174	AT2G30660	1.49796	0.0184983
AT1G48570	1.37407	5.47348e-33		175	AT3G54090	1.33444	2.79821e-24		175	AT3G28857	1.57453	0.000139557		175	AT5G57560	1.49396	5.28684e-06
AT5G20820	1.37373	0.00134084		176	AT3G03630	1.3271	1.92142e-17		176	AT3G58060	1.57277	3.00072e-05		176	AT5G18020	1.48755	1.32017e-09
AT1G17610	1.37075	3.68147e-06		177	AT2G25510	1.32609	0.000831701		177	AT1G65845	1.57179	4.22191e-07		177	AT5G59680	1.48749	0.00123935
AT3G55646	1.36993	0.0148638		178	AT2G28210	1.32282	0.00124706		178	AT3G06070	1.55974	1.6635e-05		178	AT1G09380	1.47602	0.00630054
AT3G52380	1.36189	2.10752e-26		179	AT2G28630	1.32216	3.2223e-07		179	AT5G41300	1.55827	0.012049		179	AT4G19820	1.45198	9.78726e-05
AT5G18600	1.36145	0.000275225		180	AT1G59920	1.32156	0.0396952		180	AT1G72060	1.55254	0.000328678		180	AT1G52700	1.44272	2.83909e-06
AT4G23210	1.35899	0.0100887		181	AT4G12470	1.30728	0.0129252		181	AT3G26200	1.54567	0.0382774		181	AT1G65486	1.43953	2.77435e-06
AT3G21300	1.35744	1.2891e-22		182	AT5G57220	1.30507	0.0367571		182	AT5G25260	1.54116	0.00701343		182	AT4G38850	1.43536	4.30676e-06
AT4G11480	1.33384	7.31675e-05		183	AT2G25780	1.30472	0.00594929		183	AT1G49100	1.5403	0.0315025		183	AT2G21450	1.43248	0.0277445
AT5G19880	1.33121	0.0149106		184	AT2G04530	1.30088	2.34197e-29		184	AT1G06080	1.53105	4.50875e-08		184	AT1G30720	1.42736	1.01068e-05
AT5G11140	1.32908	0.000299822		185	AT2G25735	1.29425	0.00516153		185	AT1G29440	1.5265	3.54504e-10		185	AT4G00970	1.42373	1.07321e-07
AT3G44790	1.32764	0.00106221		186	AT1G49570	1.29187	8.11833e-05		186	AT5G07760	1.52328	0.000260245		186	AT2G23130	1.42243	3.44169e-06
AT1G11460	1.32364	0.0354211		187	AT2G25215	1.2889	8.23985e-05		187	AT4G08867	1.51862	0.0267906		187	AT5G50915	1.41237	1.67247e-07
AT3G45860	1.31407	0.00594117		188	AT4G25110	1.28271	0.0036517		188	AT1G73325	1.51192	1.67733e-05		188	AT3G48850	1.40627	0.0416058
AT3G08740	1.31129	2.86971e-16		189	AT3G21520	1.2795	0.0427179		189	AT4G16983	1.51191	0.0396969		189	AT5G18080	1.40307	1.70075e-09
AT2G29260	1.30861	5.33225e-12		190	AT3G15450	1.27722	0.000439912		190	AT4G30140	1.50993	0.00124985		190	AT1G75960	1.39284	3.87714e-08
AT4G10160	1.30819	0.0071683		191	AT4G35770	1.27423	0.00450994		191	AT1G31243	1.50721	0.000265174		191	AT3G49630	1.39212	0.00573245
AT5G46580	1.30495	6.64098e-23		192	AT3G12220	1.27277	8.98292e-07		192	AT1G29450	1.50523	5.65219e-08		192	AT3G54830	1.37931	1.26779e-06
AT3G48500	1.30472	3.48134e-25		193	AT4G06746	1.26173	0.0236348		193	AT5G41280	1.50228	0.0480981		193	AT5G49360	1.37572	0.000229537
AT1G51790	1.29757	1.45467e-05		194	AT5G36925	1.26059	8.52659e-05		194	AT3G50480	1.49894	0.000172935		194	AT4G01420	1.37459	0.0225419
AT4G01630	1.29186	9.58765e-07		195	AT4G29760	1.25695	0.0312739		195	AT4G32340	1.49678	6.2571e-11		195	AT5G54490	1.37433	1.44415e-08
AT2G33760	1.28944	1.57216e-09		196	AT3G52380	1.25567	3.1742e-22		196	AT4G37900	1.49506	2.03384e-10		196	AT4G23210	1.36835	0.0234387
AT2G34640	1.28875	5.06369e-28		197	AT1G32928	1.25376	1.60956e-08		197	AT1G21910	1.48325	1.62504e-09		197	AT1G06160	1.36453	0.0492563
AT4G34290	1.2878	1.63803e-24		198	AT3G17170	1.25347	3.30762e-13		198	AT5G65980	1.48216	0.000581341		198	AT1G59930	1.36356	0.0118764
AT1G49570	1.28651	6.32621e-05		199	AT5G11920	1.25274	1.54068e-06		199	AT4G38850	1.47195	1.84529e-06		199	AT1G78830	1.35173	1.40406e-11
AT3G04650	1.28377	1.971e-54		200	AT1G48570	1.24886	5.24046e-27		200	AT2G43570	1.46225	0.0386304		200	AT5G18030	1.3492	4.06365e-07
AT2G34224	1.27767	0.0381103		201	AT1G69200	1.24735	2.74759e-19		201	AT1G52700	1.46112	1.67588e-06		201	AT4G11000	1.3472	0.000202152
AT3G50460	1.27723	0.0467318		202	AT4G08770	1.24537	5.34991e-05		202	AT1G05700	1.45981	0.000135252		202	AT1G29460	1.3375	1.15486e-07
AT1G65390	1.27657	0.00816516		203	AT1G59990	1.24512	2.07779e-22		203	AT5G36280	1.45958	0.0328324		203	AT5G42530	1.32958	0.0152857
AT1G36622	1.27559	0.0165324		204	AT1G30700	1.24472	1.48612e-07		204	AT1G56430	1.45727	0.00866689		204	AT4G01970	1.32672	0.0139156
AT4G25110	1.27497	0.0030689		205	AT2G28085	1.24096	0.000449474		205	AT5G39860	1.45052	1.45233e-08		205	AT1G65845	1.32323	3.81975e-05
AT3G48720	1.27496	2.41271e-07		206	AT4G36850	1.24019	0.0169955		206	AT1G07050	1.44666	0.00415158		206	AT2G24600	1.3224	0.000350555
AT4G36670	1.27453	4.38014e-05		207	AT4G19920	1.23707	0.00624152		207	AT4G00970	1.44605	5.39622e-08		207	AT1G18400	1.32132	0.00766163
AT3G22800	1.27358	1.45481e-05		208	AT4G03460	1.23551	0.000968758		208	AT1G23020	1.44168	1.42753e-06		208	AT5G53742	1.31906	0.0217514
AT1G53130	1.27356	0.000509827		209	AT2G37690	1.23466	6.30763e-24		209	AT1G65486	1.44147	2.26959e-06		209	AT3G10720	1.31652	7.69089e-08
AT1G52830	1.26982	0.00102521		210	AT3G27620	1.23253	4.37879e-05		210	AT3G16670	1.43923	0.00786949		210	AT2G21200	1.30454	6.49541e-05
AT2G02740	1.26955	2.08911e-17		211	AT1G65390	1.23189	0.0135947		211	AT3G07350	1.43145	7.53211e-06		211	AT5G22580	1.30171	0.000218311
AT4G01037	1.26881	5.26147e-16		212	AT5G26220	1.23096	5.27999e-07		212	AT3G14260	1.42945	0.014745		212	AT1G18620	1.29036	4.38848e-14
AT1G51620	1.26428	1.19698e-06		213	AT1G53990	1.22958	0.0460483		213	AT5G18020	1.4225	7.99766e-09		213	AT3G04210	1.28367	4.29713e-05
AT5G28630	1.2625	0.0281448		214	AT1G14540	1.22866	0.0126777		214	AT3G56980	1.42191	0.0477265		214	AT3G03840	1.28326	9.32342e-07
AT2G22870	1.26159	4.66439e-21		215	AT4G18440	1.22375	1.91755e-11		215	AT5G44330	1.41908	0.0330324		215	AT1G07135	1.28307	0.0179321
AT5G46330	1.26149	3.24582e-09		216	AT2G29760	1.22353	2.91197e-20		216	AT1G69530	1.41828	3.53248e-07		216	AT4G25420	1.28223	5.42208e-06
AT4G15720	1.26109	2.19362e-07		217	AT2G05380	1.21054	5.398e-06		217	AT1G12030	1.4139	0.034352		217	AT3G10590	1.28208	0.0397666
AT5G61610	1.25759	0.0131668		218	AT1G16510	1.20894	0.00017772		218	AT1G75960	1.41139	2.08986e-08		218	AT3G28857	1.28148	0.00368224
AT2G22810	1.25399	0.03681		219	AT5G18600	1.20842	0.00187348		219	AT5G18080	1.3955	2.13118e-09		219	AT1G72760	1.28048	0.00287856
AT5G15340	1.25186	7.6571e-08		220	AT4G11470	1.20795	0.000452513		220	AT5G18010	1.39393	2.93813e-05		220	AT5G52900	1.27072	1.61525e-07
AT1G69720	1.24978	5.05118e-08		221	AT2G38870	1.20157	1.68975e-10		221	AT1G49860	1.39066	0.0131175		221	AT1G32928	1.26866	1.87087e-06
AT5G05390	1.24757	4.16792e-06		222	AT3G08740	1.19637	2.23246e-13		222	AT1G60110	1.38854	0.020958		222	AT1G18970	1.26759	0.00181343
AT2G32180	1.24687	5.56835e-11		223	AT3G61280	1.19578	0.000407097		223	AT2G06850	1.38512	1.54115e-08		223	AT3G21351	1.26497	0.00507304
AT1G55490	1.24358	1.18222e-16		224	AT4G32480	1.19511	1.2096e-06		224	AT5G36001	1.37604	1.82506e-09		224	AT1G65480	1.26192	0.0128399
AT1G14205	1.24309	1.41024e-09		225	AT5G59670	1.19265	0.000159701		225	AT2G14247	1.36708	0.0127299		225	AT1G15415	1.26008	0.0340339
AT3G63110	1.24252	8.76405e-10		226	AT5G16960	1.19188	0.0302407		226	AT2G45420	1.36515	0.0137782		226	AT1G78850	1.25997	5.49231e-16
AT2G34240	1.24121	1.64656e-06		227	AT3G44300	1.18508	0.000906392		227	AT5G50915	1.36458	4.02735e-07		227	AT1G67290	1.2595	0.0125256
AT3G53460	1.23973	2.41107e-17		228	AT3G21300	1.18213	5.42469e-17		228	AT1G66940	1.36451	8.95088e-07		228	AT3G06750	1.25938	2.21998e-07
AT5G24240	1.23326	0.00924394		229	AT3G04650	1.17622	2.61117e-45		229	AT5G03390	1.35406	1.90769e-07		229	AT5G38420	1.2573	3.10354e-09
AT1G19530	1.22681	0.0028582		230	AT4G23550	1.17598	8.85052e-06		230	AT2G24600	1.35338	0.000189026		230	AT5G24490	1.25647	1.5668e-14
AT3G18840	1.22599	4.55951e-07		231	AT1G79400	1.17503	0.027152		231	AT1G30730	1.35052	7.39834e-08		231	AT5G43520	1.25634	0.0110351
AT5G02540	1.22076	7.94441e-07		232	AT3G09280	1.17092	0.0402153		232	AT3G03840	1.34952	1.55697e-07		232	AT1G30560	1.25589	0.0243517
AT5G15130	1.21925	9.14802e-06		233	AT4G34290	1.16999	5.04307e-20		233	AT3G48720	1.34737	1.39907e-07		233	AT4G35770	1.25466	0.00916911
AT5G39120	1.21908	0.0147296		234	AT1G69530	1.16884	2.49338e-05		234	AT4G08620	1.34183	0.045745		234	AT3G03850	1.25113	0.000202152
AT3G62530	1.21762	2.55161e-35		235	AT1G02360	1.16366	0.000557145		235	AT1G18400	1.33576	0.00559819		235	AT4G26050	1.24594	0.00374522
AT5G62990	1.2157	1.19214e-21		236	AT1G07050	1.1595	5.16746e-09		236	AT4G01420	1.33314	0.0233781		236	AT3G16240	1.24119	0.000219498
AT4G34770	1.21448	0.0445829		237	AT2G38170	1.1498	7.56519e-12		237	AT5G59260	1.33149	0.00044597		237	AT4G28040	1.23964	0.0021617
AT1G76210	1.21347	0.00118176		238	AT1G36640	1.1496	0.000148256		238	AT5G47850	1.31601	0.0344472		238	AT5G44680	1.23949	1.87967e-07
AT2G16660	1.20781	5.10986e-13		239	AT5G20230	1.14859	0.0104195		239	AT1G15050	1.31467	0.00825595		239	AT2G22990	1.22756	2.09288e-15
AT1G19510	1.20673	0.00522921		240	AT1G55490	1.14803	5.09698e-14		240	AT1G29460	1.3139	1.71469e-07		240	AT4G21250	1.22718	0.0386042
AT1G02360	1.20482	0.000246232		241	AT3G22800	1.14612	0.000156058		241	AT1G11460	1.3085	0.0373034		241	AT2G32660	1.2262	0.000779411
AT5G25190	1.19997	0.00018925		242	AT3G53460	1.14356	1.39096e-14		242	AT1G78830	1.30676	8.33533e-11		242	AT4G27450	1.2261	0.00365421
AT1G18970	1.19462	0.00181769		243	AT4G01037	1.14168	8.23366e-13		243	AT4G32280	1.30491	0.00786949		243	AT5G06690	1.22313	1.84069e-05
AT5G43370	1.19458	0.00716079		244	AT1G49130	1.13561	1.21019e-05		244	AT5G22580	1.2987	0.000179508		244	AT2G43890	1.22059	0.0404935
AT1G53160	1.19265	0.00284372		245	AT3G49130	1.13491	0.00685538		245	AT4G37800	1.29812	3.32244e-10		245	AT2G29300	1.22025	0.0250743
AT5G41820	1.19174	8.17908e-05		246	AT2G29260	1.12818	6.85837e-09		246	AT1G18620	1.29552	4.1439e-14		246	AT4G17490	1.21959	0.00134028
AT4G21870	1.1901	0.00971813		247	AT2G32180	1.12432	7.28679e-09		247	AT5G62360	1.29431	0.013898		247	AT5G10250	1.21956	1.29523e-06
AT4G01435	1.18801	0.00027215		248	AT5G42830	1.12265	0.000277045		248	AT5G36925	1.29027	0.000421854		248	AT4G37900	1.21894	4.49713e-07
AT1G07050	1.1878	1.25533e-09		249	AT1G14205	1.12048	9.71871e-08		249	AT5G12340	1.28636	0.000174319		249	AT2G45420	1.21407	0.0392015
AT2G34360	1.18252	0.0397839		250	AT2G42955	1.1195	0.00931718		250	AT1G18970	1.28527	0.00121944		250	AT2G17880	1.21292	0.00867334
AT5G14470	1.17684	0.00198249		251	AT5G57570	1.11632	0.0217515		251	AT3G20395	1.28461	0.021945		251	AT5G18060	1.21254	9.79264e-08
AT3G59670	1.17381	1.5556e-20		252	AT1G53260	1.11623	0.0444274		252	AT4G19820	1.28234	0.000618164		252	AT4G12480	1.21183	0.00100024
AT4G32480	1.17319	1.34756e-06		253	AT5G57890	1.10967	1.44974e-15		253	AT5G18030	1.27886	1.60516e-06		253	AT3G48720	1.21018	3.58337e-06
AT1G15510	1.17191	4.41572e-18		254	AT2G28000	1.10924	8.20241e-23		254	AT2G23130	1.27794	3.25027e-05		254	AT5G65980	1.20964	0.0081088
AT3G61100	1.17067	2.7398e-15		255	AT3G07430	1.10875	8.49563e-27		255	AT3G51350	1.27679	0.0277447		255	AT5G25440	1.20628	1.96938e-05
AT1G05450	1.16947	0.0431868		256	AT4G36670	1.10869	0.000612293		256	AT3G03850	1.2765	0.000111476		256	AT1G72060	1.20273	0.00999286
AT5G57890	1.16884	1.68171e-17		257	AT1G65845	1.10463	0.000450524		257	AT4G02170	1.27173	0.0103519		257	AT1G29660	1.19764	1.21796e-05
AT3G23020	1.16423	1.07447e-14		258	AT2G19800	1.10346	0.000224684		258	AT5G64120	1.26896	0.00483749		258	AT1G52190	1.19663	0.000294102
AT3G22450	1.16151	1.46563e-09		259	AT2G02740	1.10194	5.01391e-13		259	AT3G10720	1.26628	2.26683e-07		259	AT5G16030	1.19599	1.51874e-11
AT1G66465	1.15937	0.00441254		260	AT3G62530	1.09802	1.92738e-28		260	AT5G18060	1.26578	1.74871e-08		260	AT5G65320	1.18917	1.08353e-09
AT2G25510	1.15774	0.00327907		261	AT2G29110	1.0971	0.0473306		261	AT1G16225	1.26311	0.0403046		261	AT3G45860	1.18534	0.0257182
AT3G12220	1.15646	7.10734e-06		262	AT1G59930	1.09515	0.0450224		262	AT3G51340	1.26201	1.50517e-07		262	AT5G44050	1.1843	1.93771e-08
AT1G66820	1.15615	2.53672e-05		263	AT5G61940	1.09297	2.15314e-12		263	AT5G08760	1.26	1.14475e-05		263	AT5G45240	1.18355	0.0235928
AT1G78930	1.15578	2.2231e-10		264	AT3G50480	1.09192	0.00691484		264	AT4G11000	1.25744	0.000491367		264	AT5G08760	1.18223	5.40667e-05
AT2G14960	1.15518	0.000486408		265	AT1G09880	1.09165	0.0243014		265	AT3G04210	1.25463	5.3083e-05		265	AT1G09400	1.18205	9.90766e-09
AT4G25990	1.15436	1.59791e-08		266	AT1G56150	1.09107	0.000226695		266	AT3G02040	1.24432	0.0389879		266	AT1G21910	1.18106	3.61752e-06
AT1G72000	1.1508	0.0497259		267	AT5G36790	1.08965	0.0474946		267	AT5G44574	1.24321	0.00592138		267	AT5G49730	1.18103	0.000553011
AT5G18820	1.15074	2.60355e-18		268	AT1G56050	1.08948	1.21664e-15		268	AT5G51330	1.24234	0.0038736		268	AT1G30730	1.17987	4.60579e-06
AT2G24120	1.14885	6.53411e-18		269	AT3G45130	1.08674	0.00659067		269	AT5G49780	1.24113	0.00437223		269	AT3G15540	1.17466	0.00016332
AT1G08930	1.14769	1.17898e-05		270	AT3G48720	1.08556	2.07516e-05		270	AT1G32928	1.2278	3.71926e-06		270	AT3G01500	1.17295	1.1423e-10
AT2G04030	1.14666	8.71553e-27		271	AT2G34240	1.08546	4.97019e-05		271	AT4G25420	1.21918	1.47988e-05		271	AT2G47750	1.17208	6.34827e-06
AT3G52450	1.14651	0.000583198		272	AT1G74870	1.08464	0.000735993		272	AT5G04150	1.21813	0.00114365		272	AT4G23220	1.17022	0.000249728
AT1G32928	1.14044	2.93298e-07		273	AT2G34640	1.07991	1.56045e-19		273	AT1G52190	1.21188	0.000187357		273	AT5G24110	1.16343	0.0469805
AT2G23170	1.13863	0.000113582		274	AT2G33760	1.07855	1.0538e-06		274	AT5G10250	1.20815	1.42797e-06		274	AT2G14510	1.1628	0.0300463
AT5G61940	1.13828	1.21372e-13		275	AT3G18840	1.07849	1.69624e-05		275	AT1G65484	1.20455	0.0111151		275	AT5G64750	1.16029	0.0468608
AT5G20230	1.13344	0.00922785		276	AT1G66820	1.07692	0.000135349		276	AT1G09400	1.20359	4.26585e-09		276	AT5G25250	1.15725	0.0288126
AT2G31840	1.13155	2.05457e-16		277	AT3G48500	1.07541	5.42469e-17		277	AT5G54148	1.20339	0.00170285		277	AT1G73325	1.15573	0.00188847
AT1G56050	1.13112	3.81497e-17		278	AT2G14510	1.07186	0.0360521		278	AT2G44370	1.20294	0.000166276		278	AT2G20670	1.15572	1.09435e-08
AT4G38850	1.12841	0.000168242		279	AT3G59670	1.07068	6.70304e-17		279	AT3G06750	1.20228	7.52792e-07		279	AT1G09390	1.15561	1.39921e-17
AT3G07430	1.12777	5.06369e-28		280	AT3G61100	1.06671	1.52126e-12		280	AT5G24780	1.19933	0.0168118		280	AT4G18970	1.15331	1.3385e-05
AT2G28000	1.12571	7.97503e-24		281	AT1G68880	1.05936	0.00378035		281	AT5G54490	1.1908	1.3827e-06		281	AT5G03390	1.15059	1.98989e-05
AT3G02240	1.12408	0.00318174		282	AT1G19510	1.05722	0.0201066		282	AT1G03470	1.19049	0.00157075		282	AT1G72430	1.1492	0.00011668
AT1G73325	1.12301	0.00294764		283	AT4G11480	1.05363	0.00308762		283	AT5G03120	1.18924	2.01e-12		283	AT3G30725	1.1491	0.00249741
AT1G52640	1.12213	1.92246e-07		284	AT1G13480	1.05203	0.0036767		284	AT5G43590	1.18853	0.00431486		284	AT3G16370	1.14872	6.58166e-10
AT3G15605	1.12019	0.00477984		285	AT1G05700	1.05017	0.00701414		285	AT4G00960	1.18805	0.000272297		285	AT5G24780	1.14859	0.0280594
AT3G50480	1.11855	0.00429923		286	AT2G22870	1.04491	2.13476e-14		286	AT4G38860	1.18772	8.19236e-06		286	AT2G37025	1.14834	2.58578e-05
AT5G27220	1.1163	0.000344158		287	AT4G15720	1.04392	3.88219e-05		287	AT5G52900	1.1834	1.12294e-06		287	AT3G58060	1.14447	0.00502879
AT3G17830	1.1153	1.39709e-16		288	AT1G51790	1.04069	0.000893591		288	AT1G72430	1.18332	5.36537e-05		288	AT1G15830	1.1433	0.00577588
AT2G40610	1.11228	0.00712889		289	AT5G46580	1.03809	1.71419e-14		289	AT2G37025	1.18286	1.0802e-05		289	AT1G66940	1.1422	6.84358e-05
AT5G04150	1.10805	0.00204966		290	AT4G38100	1.03663	3.37928e-26		290	AT3G10605	1.18222	0.0235171		290	AT2G06850	1.14096	5.97324e-06
AT1G09220	1.10802	1.31592e-14		291	AT5G65690	1.03246	0.000953054		291	AT1G66465	1.18102	0.011079		291	AT4G37610	1.13986	0.000671909
AT1G75190	1.10481	0.0014477		292	AT3G63110	1.02961	8.79778e-07		292	AT4G21870	1.17955	0.0156186		292	AT5G64120	1.13942	0.0157072
AT4G18750	1.10388	1.44069e-12		293	AT1G10340	1.02789	0.0223264		293	AT1G78850	1.17849	5.45426e-14		293	AT1G23020	1.13871	0.000260953
AT1G78450	1.10273	0.000287047		294	AT4G30680	1.0263	8.82154e-16		294	AT5G65320	1.17805	1.54748e-09		294	AT5G28770	1.13472	0.000498721
AT3G20730	1.10236	2.63463e-07		295	AT5G47220	1.02542	0.00328183		295	AT1G51620	1.17664	1.71931e-05		295	AT1G36640	1.13129	0.000533148
AT3G05790	1.10199	0.00017796		296	AT2G04030	1.02532	3.19239e-21		296	AT5G26280	1.17402	0.000117878		296	AT2G30432	1.12919	0.00664512
AT3G28930	1.10037	3.084e-11		297	AT3G61390	1.0247	0.00841079		297	AT2G21200	1.17301	0.000338003		297	AT1G15580	1.12335	0.000515671
AT3G13470	1.09893	1.28977e-17		298	AT5G62360	1.02454	0.0312795		298	AT3G16370	1.16745	3.50235e-10		298	AT4G02140	1.12283	0.0193726
AT1G67000	1.09845	0.00186262		299	AT3G05790	1.02374	0.000709207		299	AT4G33220	1.16564	3.52569e-13		299	AT4G38860	1.12219	3.48811e-05
AT1G23020	1.0972	0.000188509		300	AT3G13470	1.02294	4.3581e-15		300	AT5G44680	1.1642	1.0118e-06		300	AT3G56400	1.12124	0.0150229
AT1G12010	1.09703	5.63843e-08		301	AT3G44790	1.02259	0.0190279		301	AT1G49310	1.16337	0.000222883		301	AT3G47340	1.11435	0.00743386
AT5G06570	1.0966	0.00014502		302	AT3G07350	1.01587	0.00155878		302	AT1G70880	1.15846	0.000556457		302	AT3G50470	1.11113	0.00727252
AT5G02760	1.09483	0.00312765		303	AT5G56810	1.01415	0.000340624		303	AT3G16380	1.1573	0.0075692		303	AT2G25510	1.10461	0.0102083
AT1G49210	1.09194	0.0116552		304	AT3G25770	1.01101	5.07976e-11		304	AT2G20670	1.14347	1.58374e-08		304	AT5G51330	1.09493	0.016812
AT2G38170	1.09157	5.19033e-11		305	AT2G28700	1.00893	0.00657538		305	AT5G44050	1.14262	6.2127e-08		305	AT5G44572	1.09358	1.98989e-05
AT5G62370	1.08909	6.84524e-13		306	AT3G22450	1.00839	3.33734e-07		306	AT5G16030	1.13734	1.97327e-10		306	AT1G65484	1.09244	0.0290427
AT2G38870	1.08815	6.26236e-09		307	AT1G79770	1.00754	0.00626316		307	AT2G22990	1.13357	3.72682e-13		307	AT4G37800	1.09186	2.27278e-07
AT1G01340	1.08753	0.000273345		308	AT1G08670	1.00666	4.36857e-05		308	AT1G66160	1.13152	2.01413e-07		308	AT4G26530	1.08966	0.0034049
AT2G18300	1.08737	3.12717e-05		309	AT1G08930	1.00437	0.0002124		309	AT5G54710	1.12613	3.82651e-05		309	AT5G49780	1.08794	0.0179321
AT5G59200	1.08525	9.22041e-05		310	AT3G17830	1.00328	2.76129e-13		310	AT3G09280	1.12586	0.0310829		310	AT5G03120	1.0833	1.96809e-10
AT5G06740	1.08519	5.93703e-05		311	AT1G17610	1.00266	0.00142076		311	AT3G22125	1.11998	0.00104116		311	AT2G34430	1.07867	0.000281132
AT5G64905	1.08311	0.0377385		312	AT4G21870	1.00209	0.0407353		312	AT1G65481	1.11868	0.0181338		312	AT5G36001	1.07491	7.23272e-06
AT2G32650	1.08295	2.39399e-13		313	AT5G40780	1.0011	5.22936e-07		313	AT3G44350	1.11714	0.0496413		313	AT2G43510	1.0726	0.0388502
AT4G15975	1.08178	0.00318427							314	AT1G27045	1.11608	0.00549609		314	AT2G25080	1.07044	3.51784e-19
AT4G18440	1.08136	2.62754e-09							315	AT3G18290	1.11578	0.000173956		315	AT4G36540	1.06801	1.94107e-07
AT2G27402	1.07963	0.000592234							316	AT5G45340	1.11577	1.66761e-06		316	AT2G10940	1.06443	0.0162052
AT1G07780	1.07773	6.36329e-19							317	AT1G33790	1.11308	9.2325e-05		317	AT5G24420	1.06323	5.04811e-08
AT3G21470	1.07601	2.734e-06							318	AT3G19850	1.11168	9.90475e-13		318	AT1G49310	1.05654	0.00119872
AT4G26600	1.07492	2.64569e-20							319	AT5G49730	1.11106	0.0010317		319	AT4G00960	1.0528	0.00199297
AT4G16390	1.07405	5.66979e-25							320	AT5G60800	1.10909	9.64048e-06		320	AT5G18600	1.04869	0.0194556
AT2G44380	1.07399	0.00666045							321	AT3G15540	1.10897	0.000335493		321	AT5G17350	1.04706	0.00891724
AT5G41761	1.06956	0.0428053							322	AT4G17490	1.10886	0.00339992		322	AT1G29510	1.04598	0.0012554
AT1G16640	1.06892	3.91912e-05							323	AT1G53640	1.10572	0.0124034		323	AT1G66160	1.04381	2.57749e-06
AT2G39200	1.06846	5.57983e-05							324	AT1G66930	1.10569	0.000414686		324	AT1G33590	1.04314	5.84717e-12
AT3G18680	1.06814	2.31555e-16							325	AT5G25440	1.10534	9.09446e-05		325	AT5G38430	1.04141	8.47057e-09
AT1G73830	1.06801	0.00178317							326	AT2G03260	1.1033	2.00065e-06		326	AT3G52720	1.04088	3.9497e-05
AT5G45080	1.06666	0.0164936							327	AT4G18195	1.10299	0.000342247		327	AT4G14365	1.03615	0.0369959
AT5G42530	1.06597	0.0385255							328	AT1G65240	1.09784	0.00287759		328	AT2G03260	1.03606	1.21275e-05
AT1G30700	1.06542	6.41877e-06							329	AT1G09390	1.09718	8.02643e-16		329	AT5G43580	1.0348	0.000392896
AT3G59040	1.06493	6.23027e-16							330	AT5G24490	1.09354	4.58267e-11		330	AT1G68862	1.03368	1.95469e-09
AT5G56810	1.06391	0.000120136							331	AT1G33590	1.09293	4.93114e-13		331	AT1G05700	1.03228	0.0125827
AT3G06710	1.06321	7.91934e-08							332	AT4G16240	1.09206	0.0278322		332	AT1G19050	1.02977	0.00439575
AT2G28960	1.06021	0.00366763							333	AT5G28770	1.09089	0.000693288		333	AT2G47560	1.02839	9.61738e-05
AT1G08610	1.05925	1.74743e-10							334	AT1G74770	1.08883	2.26959e-06		334	AT3G19850	1.02487	6.3236e-11
AT5G08600	1.05832	7.71789e-14							335	AT2G31730	1.08716	0.000253115		335	AT1G74440	1.02485	3.20513e-06
AT3G06070	1.0581	0.00334959							336	AT4G18970	1.08532	3.84447e-05		336	AT1G59865	1.0243	0.0289591
AT1G19380	1.05746	0.000366372							337	AT3G30725	1.08139	0.00404339		337	AT4G17245	1.0233	0.00298598
AT4G27010	1.05426	1.48017e-19							338	AT5G45240	1.07857	0.036327		338	AT1G05680	1.02301	0.00236333
AT4G35130	1.05196	3.01752e-08							339	AT3G52720	1.07539	1.61157e-05		339	AT5G38900	1.02093	0.0190673
AT4G25420	1.05157	9.7848e-05							340	AT1G36640	1.07123	0.000927831		340	AT2G39518	1.02033	0.00814095
AT5G17710	1.04789	7.37394e-33							341	AT4G23130	1.07118	0.00408603		341	AT3G49940	1.02006	1.48585e-06
AT2G34260	1.04783	5.62008e-13							342	AT3G15650	1.06976	1.3909e-05		342	AT5G02160	1.01948	1.67108e-09
AT4G37670	1.04737	6.12425e-14							343	AT5G38420	1.06918	7.19517e-07		343	AT4G33220	1.01943	2.92095e-10
AT5G49410	1.04622	1.57585e-11							344	AT5G48540	1.06905	2.25139e-06		344	AT3G54450	1.01828	0.0282129
AT4G37900	1.04621	7.01814e-06							345	AT1G29660	1.06855	9.84101e-05		345	AT3G11402	1.0175	0.000321886
AT5G28646	1.04582	0.000413035							346	AT4G14365	1.06551	0.025727		346	AT1G66970	1.01742	8.60049e-08
AT1G71460	1.04574	8.08171e-13							347	AT4G02140	1.06247	0.023981		347	AT3G23510	1.01705	0.00294716
AT4G09730	1.04567	9.24479e-23							348	AT5G12050	1.05587	9.43326e-05		348	AT5G60800	1.01487	7.50935e-05
AT1G79770	1.04424	0.00362292							349	AT1G66920	1.05485	0.00126276		349	AT1G33610	1.01477	9.4828e-05
AT2G45180	1.04343	0.000387619							350	AT3G62150	1.05425	0.00189651		350	AT3G51340	1.01132	5.54977e-05
AT5G65600	1.0424	0.00222288							351	AT1G19050	1.05287	0.00278304		351	ATMG00370	1.00958	0.0387939
AT4G36820	1.04218	0.0043971							352	AT5G46330	1.0447	4.70996e-06		352	AT5G22920	1.0093	0.00169065
AT5G06400	1.04115	2.32783e-11							353	AT4G11521	1.04435	0.000454867		353	AT5G35490	1.0053	4.59847e-05
AT4G10600	1.04089	0.00522921							354	AT1G73830	1.04177	0.00365831		354	AT3G63380	1.00239	0.0150841
AT3G25060	1.03969	5.25204e-05							355	AT1G16150	1.04165	0.000860185		355	AT2G36770	1.00003	0.00863176
AT3G55400	1.03719	6.3471e-24							356	AT5G59650	1.03802	1.1484e-16
AT5G54190	1.03563	0.00311627							357	AT4G27450	1.03655	0.0145351
AT1G78830	1.03469	1.4437e-07							358	AT1G68862	1.0316	2.04473e-09
AT2G39518	1.03343	0.00341407							359	AT4G23220	1.03138	0.00129316
AT3G54040	1.03038	0.0205257							360	AT2G19990	1.02929	0.0115328
AT4G31210	1.02878	1.50567e-18							361	AT2G05520	1.02814	0.00154501
AT1G61480	1.02825	0.0152766							362	AT2G30010	1.02705	0.00100682
AT3G52520	1.0266	2.11062e-05							363	AT4G37540	1.02522	7.2195e-07
AT1G53600	1.026	1.99116e-11							364	AT5G06690	1.02205	0.00042483
AT3G58520	1.02459	6.82587e-08							365	AT4G18205	1.0161	0.000640336
AT1G21120	1.02444	0.00367132							366	AT1G59865	1.01491	0.0252643
AT1G66520	1.02367	3.54402e-13							367	AT1G76930	1.01386	9.9656e-06
AT5G59670	1.02282	0.0011464							368	AT5G49360	1.01353	0.00840762
AT1G67120	1.01845	5.35666e-19							369	AT5G54720	1.00892	0.000240036
AT4G38100	1.01742	1.76374e-25							370	AT4G14890	1.00758	3.15799e-07
AT5G12340	1.01604	0.00202602							371	AT2G47750	1.00586	0.000123633
AT5G57640	1.01447	0.016407							372	AT1G75250	1.00559	0.0401391
AT4G24175	1.01173	8.93407e-16							373	AT1G19380	1.00541	0.00158389
AT5G08305	1.01095	4.91155e-07							374	AT3G47340	1.00471	0.0150544
AT3G18610	1.01053	5.69123e-05							375	AT4G36540	1.00236	1.08177e-06
AT1G66940	1.00619	0.000234547
AT2G30010	1.00498	0.000745875
AT2G35040	1.0047	1.88486e-35
AT3G15450	1.00303	0.00602582
AT1G67270	1.00211	0.00150455
AT2G39230	1.00072	1.73091e-08
AT3G28640	1.00033	6.29734e-10
AT1G52200	1.00007	0.0118592

## Sheet: downregulated
						KB001M_6						KB001F_24					KB001M_24
KB001F_6	Gene	log2FoldChange	pvalue			Gene	log2FoldChange	pvalue				Gene	log2FoldChange	pvalue			Gene	log2FoldChange	pvalue
1	AT4G05430	-1.00004	0.00610137			AT2G43480	-1.00035	0.000216129				AT2G28190	-1.00124	2.13382e-07			AT5G62865	-1.00045	0.0206798
2	AT1G73040	-1.00068	0.0262327			AT5G21020	-1.0009	0.000110071				AT1G68650	-1.00144	0.000378611			AT3G49950	-1.00211	0.0458386
3	AT1G11080	-1.00168	0.0279954			AT4G12550	-1.00126	0.0181561				AT2G32300	-1.00211	0.000285843			AT1G11600	-1.00523	0.000237395
4	AT5G40730	-1.00333	0.013586			AT1G01060	-1.00227	5.94526e-08				AT4G12350	-1.01147	0.000598029			AT4G28530	-1.00634	0.000216331
5	AT1G20450	-1.00482	0.046259			AT5G40210	-1.00298	0.000170794				AT4G09760	-1.01271	5.56291e-12			AT5G10430	-1.00704	2.29068e-09
6	AT1G10385	-1.00649	0.00625961			AT5G02580	-1.00305	5.29046e-08				AT1G10220	-1.01315	0.00836852			AT2G44010	-1.01248	0.00859449
7	AT2G29090	-1.00893	0.000118761			AT5G55150	-1.00319	0.0304626				AT5G47950	-1.01423	0.000172639			AT5G19410	-1.0134	0.00123486
8	AT5G54585	-1.00929	3.90664e-05			AT1G35330	-1.00528	0.000707677				AT5G08640	-1.01429	3.2769e-10			AT2G22460	-1.01376	0.0463099
9	AT2G27420	-1.00931	0.0188825			AT3G07490	-1.00579	0.0466553				AT4G39070	-1.01499	2.00982e-07			AT4G02830	-1.0147	9.81481e-05
10	AT1G31750	-1.01096	0.000865347			AT5G60530	-1.00579	0.00967941				AT2G37530	-1.01573	0.0083026			AT1G17170	-1.01581	2.52219e-09
11	AT3G05890	-1.01116	2.09313e-05			AT2G01530	-1.00582	0.000640708				AT2G03370	-1.01574	0.000234882			AT2G03200	-1.01688	2.59707e-05
12	AT5G02170	-1.01275	0.00580113			AT5G65340	-1.00799	0.0125838				AT3G04370	-1.01815	0.00410252			AT2G18193	-1.01752	7.05655e-05
13	AT4G34550	-1.01372	0.000844436			AT2G34420	-1.00846	6.08179e-05				AT4G13580	-1.01836	0.000353048			AT5G65040	-1.01889	3.72986e-07
14	AT1G23760	-1.01525	0.0136127			AT4G35060	-1.00922	1.15454e-07				AT4G30170	-1.02056	0.000125173			AT5G65207	-1.01906	0.000427686
15	AT1G21110	-1.01868	0.00044493			AT1G25240	-1.01012	0.0483447				AT3G59580	-1.02074	1.26534e-07			AT4G17215	-1.01931	1.26504e-06
16	AT1G67360	-1.02158	0.0012858			AT3G20840	-1.01015	0.00137233				AT5G21020	-1.02096	0.000202952			AT5G23220	-1.01934	0.0381475
17	AT1G03070	-1.02201	5.41804e-05			AT5G40690	-1.01023	0.000870252				AT2G41380	-1.02352	1.52945e-06			AT1G10385	-1.0194	0.0054634
18	AT1G73700	-1.02419	9.33276e-06			AT4G20160	-1.01087	0.0411711				AT4G01060	-1.02459	0.00186107			AT3G63470	-1.02	4.4024e-05
19	AT2G16970	-1.02494	0.00213347			AT3G16400	-1.01096	3.30952e-11				AT5G37690	-1.02677	0.00108197			AT5G52790	-1.02058	5.66914e-06
20	AT1G49450	-1.02714	1.0992e-05			AT5G49120	-1.01178	0.00651761				AT3G22620	-1.03047	0.000197591			AT5G47950	-1.02114	0.000120644
21	AT2G01660	-1.03127	2.09295e-11			AT2G25130	-1.01242	1.21397e-05				AT1G03660	-1.03106	0.00609268			AT5G01250	-1.02129	3.57373e-05
22	AT5G48650	-1.03405	0.028923			AT5G20280	-1.01288	6.05732e-08				AT2G35380	-1.03321	0.00225603			AT3G24230	-1.02159	0.0336076
23	AT5G12270	-1.03515	0.00073168			AT1G52870	-1.01302	1.51921e-13				AT3G01260	-1.03561	0.0294568			AT4G35480	-1.02221	0.00217365
24	AT3G59130	-1.03585	0.00462793			AT1G45191	-1.01369	0.000607424				AT5G05270	-1.03849	0.000908098			AT5G48290	-1.02451	0.00102884
25	AT4G22666	-1.03611	0.0020727			AT1G30510	-1.0142	1.0632e-11				AT2G21100	-1.03876	0.001613			AT2G26390	-1.02474	0.00510745
26	AT3G44970	-1.03663	0.00125385			AT3G28740	-1.01448	0.000120254				AT3G44970	-1.03961	0.00188048			AT2G35000	-1.02555	0.00404339
27	AT2G35000	-1.03686	0.00286497			AT5G03010	-1.01465	0.0400995				AT4G18550	-1.03983	9.31795e-05			AT1G53100	-1.02828	0.00188932
28	AT2G36895	-1.03708	8.91847e-12			AT2G05180	-1.01474	0.000257435				AT1G21110	-1.04001	0.00059805			AT4G15480	-1.02848	4.49961e-06
29	AT1G64930	-1.03813	0.00781826			AT2G18370	-1.01509	4.21245e-05				AT3G46170	-1.04149	0.00999333			AT4G26200	-1.02851	0.00431769
30	AT1G14520	-1.03996	1.66173e-05			AT4G07995	-1.0151	0.00344068				AT5G38800	-1.04691	0.010335			AT5G25970	-1.02997	0.0459727
31	AT1G01250	-1.04071	0.0110768			AT1G55760	-1.01822	3.08178e-06				AT5G03960	-1.0488	0.000360372			AT4G22666	-1.03036	0.00287731
32	AT5G03190	-1.04264	0.00433946			AT2G12400	-1.02031	7.69687e-13				AT1G62280	-1.0491	0.0308724			AT1G52343	-1.03061	0.0445516
33	AT5G25110	-1.04428	0.0136099			AT2G36650	-1.02086	0.000284208				AT4G03540	-1.05099	5.36897e-05			AT4G21340	-1.03209	0.000432896
34	AT2G41120	-1.04706	1.84763e-15			AT5G28080	-1.02117	0.000217217				AT5G42500	-1.05112	0.00837115			AT2G41730	-1.03293	0.00341369
35	AT5G50240	-1.04877	1.04832e-07			AT2G18230	-1.02164	4.34682e-12				AT3G11550	-1.05693	0.00762837			AT5G14020	-1.03374	2.91414e-05
36	AT4G21760	-1.04925	0.000245415			AT5G37550	-1.02317	0.00108581				AT1G74460	-1.05842	0.000202152			AT1G71692	-1.03394	2.49237e-05
37	AT5G07690	-1.05042	0.04763			AT2G38760	-1.02329	2.90942e-13				AT5G07130	-1.06494	1.22197e-05			AT2G29750	-1.03461	0.000626573
38	AT4G22230	-1.05123	0.00046024			AT1G03070	-1.02399	4.45641e-05				AT1G74490	-1.06591	3.48014e-05			AT1G56320	-1.03732	1.0394e-05
39	AT4G14130	-1.05312	0.00065791			AT3G28570	-1.02692	0.00514239				AT1G33100	-1.06779	0.00111221			AT1G27140	-1.03758	0.00909166
40	AT5G02230	-1.05618	3.40856e-10			AT1G16905	-1.02706	0.026805				AT3G43670	-1.06891	0.00191597			AT1G71740	-1.03815	7.24621e-05
41	AT2G29300	-1.06192	0.0445947			AT5G24510	-1.02931	0.0198035				AT1G08500	-1.07404	1.87967e-07			AT1G18140	-1.04268	2.92122e-06
42	AT1G68640	-1.07092	3.79206e-05			AT2G35585	-1.02962	7.61896e-11				AT2G28671	-1.07409	8.68941e-05			AT3G10320	-1.04352	0.00374403
43	AT3G57010	-1.07123	0.00101541			AT4G33070	-1.03047	0.000330678				AT3G09220	-1.07678	0.00656485			AT5G25020	-1.04468	0.0022453
44	AT1G50930	-1.07276	0.000394147			AT3G55290	-1.03073	6.72331e-07				AT5G66390	-1.07702	7.28482e-05			AT5G49350	-1.04528	4.36948e-05
45	AT1G67856	-1.07293	0.0171729			AT1G74290	-1.03079	0.000142437				AT5G22020	-1.07809	1.62347e-07			AT5G45970	-1.04559	2.53688e-05
46	AT2G22930	-1.07541	2.0602e-06			AT1G17940	-1.03095	0.000307382				AT5G01330	-1.07854	0.00026983			AT2G41660	-1.04629	2.4011e-07
47	AT4G30460	-1.08325	5.69954e-05			AT1G77450	-1.03368	1.0983e-07				AT2G17890	-1.08009	0.010017			AT5G51680	-1.04673	0.0286815
48	AT5G49120	-1.08698	0.00402634			AT4G26200	-1.03389	0.00275584				AT5G09530	-1.08335	8.15723e-09			AT5G25390	-1.04794	0.0216203
49	AT1G27200	-1.08734	1.871e-08			AT5G25610	-1.03556	0.0309263				AT3G53230	-1.08351	5.8339e-11			AT5G37690	-1.04856	0.00063767
50	AT5G11570	-1.08783	0.000727142			AT3G07360	-1.0357	7.67727e-28				AT1G52100	-1.08803	0.0262936			AT4G05170	-1.0488	0.000555233
51	AT5G45310	-1.08884	0.00334149			AT1G51880	-1.03825	0.027092				AT4G12290	-1.08847	1.28455e-06			AT4G33330	-1.0493	2.6553e-05
52	AT5G11110	-1.09226	0.000151625			AT4G17030	-1.04015	0.00522921				AT5G36180	-1.09108	5.48525e-05			AT5G14730	-1.04933	0.000225281
53	AT1G20030	-1.09242	6.60588e-19			AT3G08860	-1.04033	0.000696748				AT5G60100	-1.09341	0.000970283			AT5G04340	-1.05287	0.000433563
54	AT2G47810	-1.09571	0.00315121			AT3G50300	-1.0404	6.79025e-08				AT5G36150	-1.09554	0.00870247			AT1G16510	-1.05388	0.00251842
55	AT4G35720	-1.09882	4.56453e-06			AT4G25820	-1.04263	0.0178465				AT1G55152	-1.09707	0.00351191			AT4G04930	-1.05422	0.0155713
56	AT2G23620	-1.09947	0.00736701			AT2G34325	-1.04312	0.027857				AT3G45730	-1.10274	0.00739966			AT2G26290	-1.05434	5.73363e-11
57	AT5G11410	-1.10121	0.000639229			AT4G15230	-1.04403	1.72022e-10				AT1G05660	-1.1035	0.000220293			AT4G30670	-1.05466	0.035809
58	AT1G33670	-1.10208	0.0347252			AT1G68470	-1.04539	0.000875046				AT4G20390	-1.10393	0.00156513			AT3G57680	-1.05549	9.89445e-05
59	AT1G07730	-1.10235	0.0263993			AT3G59340	-1.04573	6.08197e-05				AT1G12080	-1.1052	0.000162927			AT4G04020	-1.0556	2.50227e-08
60	AT4G13440	-1.10386	0.0312358			AT1G43640	-1.04601	0.0128373				AT1G10550	-1.10529	0.000303219			AT4G28703	-1.05566	0.000319978
61	AT3G47980	-1.10447	0.00258836			AT5G57050	-1.04752	0.000519542				AT2G29130	-1.10889	0.0081756			AT2G40300	-1.05596	0.00190849
62	AT4G28703	-1.10985	1.72711e-07			AT5G06043	-1.04966	0.00218231				AT3G52180	-1.10971	0.000298414			AT1G24735	-1.05643	1.01946e-05
63	AT3G14440	-1.11028	0.0241013			AT5G04960	-1.04996	0.0251339				AT5G17040	-1.11023	0.00315479			AT5G47635	-1.05652	5.75496e-05
64	AT5G48550	-1.11192	0.0026503			AT2G29300	-1.05031	0.0394791				AT3G13432	-1.11065	0.00173762			AT3G51240	-1.05791	0.0222308
65	AT1G59940	-1.11401	1.55452e-06			AT2G46830	-1.05041	3.65094e-10				AT5G09520	-1.11164	0.000762003			AT3G55860	-1.05861	0.0168098
66	AT1G77530	-1.11479	0.00134011			AT3G03650	-1.05282	3.21616e-05				AT4G19030	-1.11215	1.96938e-05			AT1G44318	-1.06034	0.0419304
67	AT3G03170	-1.1163	0.00150703			AT3G44970	-1.05411	0.000777343				AT1G24405	-1.11293	0.0014356			AT5G16770	-1.06081	7.82582e-05
68	AT5G38800	-1.11897	0.0197954			AT2G29490	-1.05557	9.17739e-09				AT5G45970	-1.11374	9.07077e-06			AT3G22370	-1.06097	1.86943e-11
69	AT1G64590	-1.11981	0.0103954			AT2G33380	-1.05708	0.0371983				AT3G19320	-1.11557	0.0196513			AT1G10550	-1.06189	0.00043426
70	AT1G27140	-1.12359	0.00334149			AT4G05100	-1.05953	0.000568225				AT3G62610	-1.11583	0.00237853			AT3G59580	-1.06217	2.85828e-08
71	AT4G38400	-1.12519	2.99059e-06			AT2G38100	-1.05975	0.0241595				AT3G55230	-1.11595	0.000831384			AT5G52330	-1.06382	4.02577e-05
72	AT5G35970	-1.12546	3.28636e-11			AT1G58520	-1.06102	2.50924e-13				AT5G63850	-1.12656	2.42419e-12			AT2G41310	-1.06597	0.00100589
73	AT3G22240	-1.12688	0.000324949			AT5G41765	-1.06276	0.00139924				AT5G62480	-1.12944	6.84358e-05			AT5G40980	-1.0685	0.0158751
74	AT5G66052	-1.12906	0.000924953			AT5G58784	-1.06304	0.00556704				AT2G17470	-1.13039	0.000156464			AT4G34810	-1.06951	7.08903e-05
75	AT3G62090	-1.13119	0.00258762			AT2G26150	-1.06332	0.00122264				AT5G07475	-1.13096	0.000311246			AT4G17220	-1.07027	1.5858e-07
76	AT4G25480	-1.13306	0.0296386			AT1G52342	-1.06366	0.00148557				AT3G52790	-1.13747	2.00282e-05			AT5G01330	-1.0713	0.000232804
77	AT4G12545	-1.13352	0.00382734			AT3G14595	-1.06401	3.8315e-10				AT3G51240	-1.14115	0.0150997			AT4G11290	-1.07199	6.11641e-07
78	AT1G51140	-1.13372	0.000501561			AT3G14530	-1.06434	0.00291977				AT5G67520	-1.14378	3.97483e-07			AT4G23160	-1.07228	0.0185665
79	AT5G28080	-1.13715	4.39545e-05			AT2G05632	-1.06623	4.18839e-16				AT3G48343	-1.14385	0.0105551			AT3G06895	-1.07452	0.0172645
80	AT4G39795	-1.13961	4.33141e-05			AT5G38030	-1.06636	4.28018e-09				AT1G55760	-1.14537	4.44062e-07			AT2G36885	-1.07755	4.38076e-07
81	AT3G14940	-1.14028	4.07475e-05			AT5G55110	-1.06824	0.0257868				AT5G17050	-1.14548	0.00106442			AT4G04460	-1.07848	3.01973e-10
82	AT4G01060	-1.1415	0.000328733			AT1G70440	-1.07075	0.00157255				AT5G65800	-1.14699	0.00387317			AT1G04330	-1.07858	0.00173865
83	AT5G55150	-1.14236	0.0156613			AT1G58340	-1.07204	0.0276955				AT5G40690	-1.14877	0.00030138			AT1G72230	-1.07872	1.76256e-05
84	AT5G17050	-1.14387	0.000639709			AT5G15970	-1.07219	0.00763845				AT3G05860	-1.15235	0.00547828			AT3G50260	-1.08569	0.000142337
85	AT4G34650	-1.14669	0.00109898			AT2G34430	-1.07225	0.000119067				AT5G28080	-1.15515	0.000343908			AT2G43670	-1.08665	1.28662e-06
86	AT4G06536	-1.1467	2.81093e-08			AT1G43140	-1.07264	0.00401786				AT1G44608	-1.16278	1.8129e-06			AT2G25150	-1.08842	0.000744365
87	AT1G63140	-1.14767	0.0328109			AT2G32620	-1.0734	0.00436439				AT1G23760	-1.16342	0.00649267			AT5G23190	-1.08921	3.12158e-05
88	AT2G16060	-1.15961	0.000470591			AT1G02390	-1.07438	0.00187226				AT4G19720	-1.16693	0.00037991			AT2G25810	-1.08976	3.48629e-05
89	AT4G18280	-1.16326	0.00316637			AT1G14185	-1.07585	0.00150455				AT1G02940	-1.16765	0.0237525			AT2G15370	-1.09071	0.000100822
90	AT5G43150	-1.1648	3.25527e-07			AT5G59050	-1.07638	1.48388e-10				AT1G34580	-1.16811	0.000160551			AT1G08500	-1.09144	9.38655e-08
91	AT1G62570	-1.16692	6.84009e-06			AT1G65310	-1.07644	0.00012795				AT3G11430	-1.16885	0.000136759			AT4G28840	-1.09684	3.87225e-05
92	AT5G02020	-1.16814	0.00519785			AT5G67430	-1.07697	0.0012424				AT2G48140	-1.16893	0.0070584			AT1G32100	-1.09734	3.77032e-14
93	AT1G70800	-1.17435	0.000111688			AT1G62975	-1.07708	9.37607e-20				AT5G65390	-1.16978	5.12992e-06			AT1G04370	-1.09766	0.0395948
94	AT3G11410	-1.17499	0.000712384			AT5G20410	-1.07884	4.13977e-09				AT5G47980	-1.17047	6.31365e-05			AT1G12080	-1.09786	0.00014384
95	AT4G32770	-1.17604	5.73908e-11			AT2G25770	-1.07981	0.0454027				AT2G36100	-1.17312	0.00542013			AT1G28330	-1.10056	0.000114204
96	AT3G46170	-1.17966	0.00148423			AT5G51780	-1.08017	2.64057e-06				AT4G28088	-1.17715	0.0392992			AT5G14340	-1.10116	0.00047268
97	AT1G65310	-1.18083	3.18426e-05			AT5G50240	-1.08026	3.28529e-08				AT1G80120	-1.17911	4.44145e-08			AT1G02940	-1.10147	0.0274367
98	AT1G80120	-1.18171	4.16652e-08			AT3G45970	-1.08031	1.36179e-11				AT3G48340	-1.18137	3.55867e-06			AT5G01550	-1.10517	0.000354531
99	AT5G24140	-1.18186	0.00104969			AT5G42825	-1.08047	0.00724121				AT5G58860	-1.18602	0.000123309			AT5G06090	-1.10556	0.000249391
100	AT4G35300	-1.18453	3.34685e-06			AT5G38800	-1.08087	0.0215777				AT4G22490	-1.18605	0.0373411			AT5G18130	-1.10683	5.59448e-06
101	AT1G52060	-1.18457	0.0339072			AT5G45310	-1.08096	0.00287365				AT4G04990	-1.18792	0.0231583			AT3G15250	-1.10693	0.0131137
102	AT3G53980	-1.18655	0.00741915			AT3G10910	-1.08153	2.45305e-07				AT1G52343	-1.18954	0.023928			AT1G69490	-1.1115	0.0104502
103	AT1G18265	-1.18729	5.0306e-11			AT1G53940	-1.08161	0.037283				AT2G23540	-1.19013	3.48811e-05			AT1G03660	-1.11151	0.00243645
104	AT2G29150	-1.19328	0.0498855			AT4G28790	-1.08177	4.31785e-05				AT3G22240	-1.19107	0.000245648			AT5G03510	-1.11201	2.25446e-09
105	AT5G38000	-1.19434	3.27903e-09			AT4G35720	-1.08246	4.94602e-06				AT2G39430	-1.19225	0.000301582			AT5G41570	-1.11213	0.000303198
106	AT3G21340	-1.19701	0.00150641			AT5G04340	-1.08275	0.000121989				AT2G39920	-1.19376	0.0195543			AT4G20240	-1.11509	2.76869e-08
107	AT2G46830	-1.20524	8.09346e-13			AT3G49760	-1.083	2.41298e-07				AT1G09540	-1.20348	6.79559e-08			AT4G00220	-1.11595	0.0133204
108	AT3G14067	-1.20643	1.84753e-10			AT4G15150	-1.08658	0.0117572				AT1G26590	-1.2077	0.000218195			AT5G57190	-1.11608	9.68833e-12
109	AT4G33070	-1.20971	2.63213e-05			AT3G20460	-1.08787	0.0113809				AT5G25970	-1.22122	0.0194556			AT3G45710	-1.1172	9.48206e-05
110	AT5G05270	-1.21198	3.7541e-05			AT4G35300	-1.08961	1.5666e-05				AT1G78990	-1.22412	0.000434891			AT5G66170	-1.11774	1.74829e-05
111	AT3G16390	-1.2121	4.9724e-05			AT2G34500	-1.09078	0.00659715				AT5G24910	-1.22578	0.00138074			AT1G13300	-1.11807	0.0276712
112	AT2G03590	-1.21253	1.35295e-15			AT2G32510	-1.09113	6.46102e-07				AT5G49015	-1.2329	1.22388e-07			AT2G31141	-1.11959	5.06072e-05
113	AT4G19030	-1.2157	1.01491e-06			AT4G29930	-1.09131	4.60028e-06				AT3G50120	-1.23601	9.96378e-05			AT2G44300	-1.1215	3.55713e-11
114	AT1G64940	-1.21767	1.69967e-07			AT5G66170	-1.09235	1.23864e-05				AT2G30210	-1.23779	0.000628921			AT4G34510	-1.12292	0.00418261
115	AT3G29780	-1.21978	0.00175604			AT5G62420	-1.0955	0.0017695				AT1G17300	-1.24309	0.000941952			AT2G16980	-1.12362	2.37004e-06
116	AT3G57680	-1.22304	2.68252e-06			AT3G20940	-1.0964	0.000500098				AT3G16390	-1.24449	5.69587e-05			AT5G42825	-1.12505	0.00821737
117	AT4G33040	-1.22394	2.74517e-10			AT5G38820	-1.10001	0.0328136				AT4G08555	-1.24922	0.00540556			AT1G67110	-1.12506	0.00104382
118	AT4G19680	-1.22523	0.000827496			AT4G16000	-1.10049	0.00352214				AT1G76470	-1.2498	4.42468e-06			AT5G23950	-1.12678	0.0125925
119	AT4G22217	-1.22889	0.00153173			AT5G12180	-1.10407	0.0389614				AT1G62900	-1.25652	0.0343349			AT3G53980	-1.12864	0.0143612
120	AT4G04955	-1.23117	1.86641e-05			AT4G28840	-1.10433	1.97707e-05				AT2G38823	-1.26225	2.10625e-09			AT1G20490	-1.13086	4.12865e-05
121	AT1G52100	-1.23486	0.00604548			AT1G13620	-1.10758	0.00830162				AT2G31540	-1.2663	0.00512073			AT3G13435	-1.13092	0.000653189
122	AT1G30140	-1.23644	0.0424175			AT3G09910	-1.10841	0.0119824				AT5G46060	-1.27365	0.000141531			AT5G42180	-1.13202	0.000116621
123	AT4G08290	-1.23834	1.82523e-11			AT3G16410	-1.11081	1.25614e-07				AT1G04370	-1.28433	0.0206398			AT3G10470	-1.13252	4.44116e-05
124	AT3G57540	-1.24054	0.00120929			AT2G36895	-1.11103	1.37939e-13				AT1G04330	-1.28575	0.00018367			AT5G49015	-1.13466	8.95088e-07
125	AT4G06534	-1.24393	2.56374e-13			AT2G16970	-1.11104	0.000638426				AT1G13420	-1.28821	9.93356e-11			AT3G13432	-1.13468	0.00104318
126	AT3G19320	-1.24399	0.00971716			AT5G35970	-1.11168	3.31561e-11				AT3G05150	-1.29493	6.09695e-05			AT5G03960	-1.13488	7.53171e-05
127	AT4G37700	-1.24437	0.00307818			AT1G64500	-1.11174	0.00200206				AT5G24100	-1.29886	2.77131e-05			AT1G68650	-1.13733	3.22771e-05
128	AT1G48750	-1.24709	1.69347e-05			AT5G14650	-1.11211	1.38551e-05				AT5G24640	-1.30009	0.0313153			AT5G09978	-1.14015	0.0298422
129	AT4G38290	-1.24938	0.00451344			AT5G26260	-1.11316	2.21924e-05				AT5G24410	-1.3002	0.000270025			AT3G05890	-1.14236	2.10826e-06
130	AT3G29250	-1.25067	9.6306e-05			AT2G39050	-1.11441	1.51967e-11				AT1G69600	-1.31203	1.53574e-05			AT2G20410	-1.14422	5.9347e-06
131	AT2G36540	-1.25421	0.000764586			AT4G15910	-1.11675	0.0470421				AT1G65330	-1.31598	0.043862			AT1G47271	-1.14486	0.000447192
132	AT4G40010	-1.25566	0.0068507			AT4G16220	-1.11772	0.0189905				AT1G77760	-1.32149	2.54071e-06			AT4G39070	-1.14538	2.80756e-09
133	AT1G14960	-1.2625	0.000235577			AT2G02240	-1.11788	0.00313887				AT1G17180	-1.32656	1.11613e-09			AT1G74460	-1.14568	3.74892e-05
134	AT5G17220	-1.26319	0.03784			AT4G14280	-1.1191	0.0207362				AT1G08430	-1.32827	6.511e-07			AT3G05860	-1.14818	0.00457036
135	AT5G01520	-1.2654	0.0297534			AT3G45710	-1.12073	4.21245e-05				AT3G59130	-1.33039	0.000178102			AT3G46170	-1.14883	0.0032376
136	AT5G23220	-1.26612	0.00511097			AT5G03190	-1.12097	0.00149458				AT2G43390	-1.33193	0.000145595			AT5G07130	-1.15009	1.53813e-06
137	AT5G24410	-1.26661	0.000246394			AT1G19210	-1.12115	0.0099287				AT4G37235	-1.33269	0.00855673			AT5G40010	-1.15061	0.00448332
138	AT2G37900	-1.26752	9.96613e-05			AT3G10320	-1.12154	0.000968457				AT1G03940	-1.33336	0.00372451			AT2G38080	-1.15126	1.66971e-08
139	AT3G15250	-1.27053	0.00363305			AT1G70800	-1.12168	0.000183886				AT3G01600	-1.33601	0.00207516			AT3G50400	-1.15137	2.65828e-06
140	AT5G65800	-1.27134	0.00077565			AT2G19150	-1.12281	0.0133572				AT2G27370	-1.3526	5.10606e-05			AT5G50260	-1.15285	0.00138251
141	AT3G14560	-1.27411	0.00273774			AT1G77200	-1.1234	0.00368413				AT1G65310	-1.3528	2.70584e-06			AT3G55890	-1.15495	1.81696e-08
142	AT4G25560	-1.27636	0.0488337			AT3G44510	-1.12441	0.00149221				AT4G34810	-1.35665	7.20291e-07			AT1G05340	-1.15625	0.000464965
143	AT2G31980	-1.28185	0.000449474			AT3G20370	-1.12491	3.93554e-15				AT5G53250	-1.35759	6.43786e-05			AT3G16120	-1.15724	0.000542187
144	AT4G17030	-1.28281	0.000564414			AT3G12580	-1.12571	0.0234675				AT5G52260	-1.36321	0.000680094			AT5G24640	-1.15803	0.0481252
145	AT3G13672	-1.28612	0.0404063			AT3G58550	-1.12581	1.7955e-06				AT1G70260	-1.36443	1.70561e-09			AT4G03540	-1.16634	4.82465e-06
146	AT2G34850	-1.28873	0.0219018			AT1G22680	-1.12608	0.0132529				AT2G46130	-1.36578	3.19778e-06			AT4G12350	-1.16969	4.59625e-05
147	AT5G59720	-1.29024	0.000187016			AT1G73700	-1.12712	7.00913e-07				AT2G31310	-1.37452	0.0417742			AT1G74490	-1.16981	3.84514e-06
148	AT1G33100	-1.2909	1.04394e-05			AT3G20160	-1.12725	0.0103879				AT5G59050	-1.37558	5.17372e-16			AT4G17280	-1.17013	1.01719e-07
149	AT3G09950	-1.29308	0.0111924			AT5G44610	-1.1285	0.0239398				AT1G64000	-1.38888	0.000703797			AT1G11740	-1.17331	0.0202277
150	AT5G51440	-1.29339	0.00037846			AT3G20140	-1.12972	0.00335821				AT5G62330	-1.39089	0.0100258			AT1G17190	-1.17344	2.52981e-10
151	AT2G03370	-1.30355	1.05334e-06			AT2G44110	-1.13374	0.00123306				AT3G50610	-1.39618	2.20353e-07			AT4G33610	-1.17509	0.000114171
152	AT2G17500	-1.31078	7.93161e-12			AT4G19230	-1.13972	2.47344e-05				AT5G42825	-1.40252	0.000844376			AT1G10070	-1.17523	0.0115195
153	AT5G42500	-1.31695	0.00034245			AT2G18550	-1.14026	0.0317191				AT3G51680	-1.40846	0.00532068			AT3G29250	-1.17569	0.000387162
154	AT5G04000	-1.31815	0.000453896			AT3G47710	-1.14206	0.0016073				AT1G17960	-1.41603	0.000332991			AT1G49830	-1.17812	0.0314819
155	AT3G62610	-1.32831	0.000639461			AT2G25625	-1.14249	3.15756e-07				AT3G01190	-1.42003	0.000193592			AT4G22217	-1.17915	0.00312245
156	AT5G17460	-1.33136	0.00290361			AT1G21110	-1.14681	4.38014e-05				AT5G57190	-1.4243	1.18564e-18			AT1G16022	-1.18179	0.000380159
157	AT5G45830	-1.33513	0.00452116			AT4G09300	-1.14915	0.00121647				AT3G16150	-1.42985	5.46187e-05			AT3G10340	-1.18291	9.42179e-09
158	AT3G16120	-1.3368	6.1723e-05			AT5G47560	-1.15428	6.22258e-07				AT5G15180	-1.43879	2.02107e-06			AT1G30370	-1.18424	0.0163467
159	AT2G22240	-1.33693	1.60288e-17			AT5G12270	-1.16015	0.000103224				AT5G54060	-1.43986	0.0485906			AT1G14960	-1.1888	0.000803601
160	AT3G45680	-1.33703	1.02434e-11			AT3G60280	-1.16067	0.00367024				AT5G04330	-1.44053	8.37909e-07			AT1G73810	-1.1901	6.53142e-05
161	AT1G37130	-1.33904	2.59731e-14			AT3G19320	-1.1613	0.0139684				AT5G49340	-1.44626	0.000886692			AT4G13580	-1.19155	1.56711e-05
162	AT2G16990	-1.34016	0.000339805			AT3G14540	-1.16237	5.57661e-06				AT2G47200	-1.45201	0.0367202			AT4G35190	-1.19264	2.98184e-05
163	AT3G51240	-1.34143	0.00195501			AT1G11655	-1.16329	0.0356378				AT1G03495	-1.45222	0.000388288			AT5G66390	-1.19423	6.94212e-06
164	AT4G15150	-1.3453	0.0020339			AT1G70850	-1.16492	1.10723e-07				AT5G04120	-1.46057	0.00783947			AT1G11070	-1.19461	0.0034361
165	AT5G56540	-1.35151	9.46495e-07			AT3G20935	-1.16612	2.59629e-06				AT3G22840	-1.46325	0.0357257			AT3G01513	-1.19751	0.000584724
166	AT2G42005	-1.35236	0.0366714			AT2G32150	-1.16851	2.92364e-13				AT2G19810	-1.46437	6.55825e-05			AT1G55990	-1.20067	0.000907472
167	AT3G12580	-1.35929	0.00657402			AT2G16005	-1.17042	0.0216139				AT1G49830	-1.46961	0.00995398			AT5G09530	-1.20252	1.06784e-10
168	AT4G16050	-1.36177	0.046647			AT1G01190	-1.17183	0.0464536				AT5G26930	-1.47258	0.0289846			AT3G48343	-1.20441	0.0055069
169	AT2G18050	-1.36732	9.34937e-05			AT4G03610	-1.17222	2.54146e-08				AT3G29780	-1.47823	0.000131978			AT3G51680	-1.20458	0.0163142
170	AT3G28570	-1.37106	0.000274303			AT1G08500	-1.17359	1.25375e-09				AT5G22300	-1.48192	3.98202e-05			AT3G45730	-1.20476	0.00241443
171	AT5G22890	-1.37238	8.51259e-05			AT1G32900	-1.17672	0.00607707				AT3G27200	-1.485	1.14403e-11			AT4G20390	-1.20618	0.000356208
172	AT3G48240	-1.37244	0.000148562			AT5G14020	-1.17862	5.67094e-07				AT4G39795	-1.48709	1.19541e-07			AT5G42590	-1.20933	0.00139661
173	AT3G10420	-1.37289	1.24728e-13			AT3G46270	-1.17942	0.0400992				AT4G01140	-1.48838	6.04828e-07			AT4G25950	-1.20934	0.000109492
174	AT2G19810	-1.37306	0.000111688			AT3G56080	-1.18037	1.29847e-15				AT5G62420	-1.49294	2.06772e-05			AT4G15610	-1.21137	8.11593e-07
175	AT1G57590	-1.37551	0.0356932			AT3G16120	-1.18048	0.000384247				AT2G34350	-1.49607	0.000218051			AT2G28671	-1.21319	5.6787e-06
176	AT5G26080	-1.37987	0.00398384			AT3G48344	-1.1811	0.00584801				AT5G37820	-1.499	0.00946464			AT2G03370	-1.21417	6.11939e-06
177	AT5G42510	-1.38125	0.000685921			AT5G23160	-1.18121	0.000595041				AT1G73290	-1.49918	0.000471188			AT3G55850	-1.21747	0.000138713
178	AT3G45070	-1.38796	2.93867e-13			AT1G20450	-1.18406	0.0125631				AT3G49160	-1.50023	0.0425964			AT1G16820	-1.22056	1.61905e-05
179	AT5G04330	-1.39258	3.17086e-06			AT4G30830	-1.18434	0.0383142				AT5G47450	-1.50696	1.45469e-06			AT5G51440	-1.2209	0.00135045
180	AT3G45080	-1.39632	2.11499e-07			AT4G18280	-1.18663	0.00198348				AT3G44326	-1.50713	5.80934e-05			AT5G02090	-1.2228	9.31818e-05
181	AT1G68600	-1.39907	2.37619e-07			AT1G24580	-1.18732	0.0228462				AT5G13930	-1.5105	1.07168e-05			AT2G28670	-1.22437	0.00552373
182	AT3G55515	-1.40171	0.00122128			AT1G69480	-1.18991	0.000527773				AT5G41590	-1.52915	0.000133251			AT3G24020	-1.22463	5.51114e-06
183	AT2G46680	-1.4045	0.0197557			AT1G01470	-1.19071	0.000147308				AT2G17710	-1.53119	3.35622e-11			AT2G35380	-1.23421	0.000138552
184	AT2G02120	-1.4067	0.00114369			AT4G28530	-1.19089	1.2063e-05				AT4G11210	-1.53346	5.51722e-06			AT5G47990	-1.23453	4.04899e-05
185	AT5G38020	-1.4078	1.64752e-10			AT3G21340	-1.19254	0.00121935				AT2G12480	-1.53646	0.0350039			AT1G09800	-1.23486	8.54384e-05
186	AT5G63850	-1.40905	1.76401e-19			AT3G03530	-1.19352	0.00199733				AT4G32940	-1.53825	4.85281e-14			AT1G70990	-1.23769	0.000230239
187	AT2G34610	-1.41382	0.000639175			AT5G22355	-1.19379	9.10392e-09				AT4G13620	-1.54286	1.80053e-08			AT5G50175	-1.24103	0.00645974
188	AT2G33520	-1.41513	0.0365809			AT3G46700	-1.19385	8.68687e-06				AT5G17220	-1.54723	0.0128399			AT3G57010	-1.2423	0.000161745
189	AT5G37990	-1.41768	2.39915e-10			AT2G19970	-1.19439	0.00040118				AT3G10750	-1.55331	0.0319421			AT3G19320	-1.24247	0.00684924
190	AT4G37295	-1.4177	9.44501e-06			AT5G50260	-1.20047	0.00054155				AT1G64590	-1.57506	0.000285098			AT5G17040	-1.24326	0.000630728
191	AT1G45015	-1.41932	0.00222267			AT2G23410	-1.20075	0.000171325				AT4G25010	-1.58119	9.35026e-09			AT4G12290	-1.24344	1.67189e-08
192	AT4G22610	-1.42216	0.000118317			AT5G24640	-1.20117	0.0339943				AT1G51260	-1.58389	0.00340126			AT1G62280	-1.24421	0.00684221
193	AT4G15160	-1.42419	8.4906e-06			AT1G22990	-1.20117	0.000702756				AT5G06200	-1.59484	2.61375e-09			AT1G74810	-1.24475	4.59625e-05
194	AT2G25160	-1.42705	2.43262e-12			AT2G04090	-1.20216	5.67616e-07				AT1G30140	-1.599	0.013782			AT2G21100	-1.24623	8.00234e-05
195	AT1G17190	-1.42937	1.07011e-15			AT1G55240	-1.20265	5.86916e-06				AT3G48346	-1.59956	0.00579262			AT2G17500	-1.24668	2.43738e-10
196	AT4G37235	-1.43559	0.00313647			AT5G14330	-1.20763	0.0216139				AT3G58380	-1.60629	0.0120494			AT4G13620	-1.25061	5.79292e-06
197	AT3G52780	-1.4361	0.0090479			AT3G52820	-1.20813	0.000619636				AT5G56540	-1.60966	6.50064e-09			AT2G02990	-1.25074	0.0162023
198	AT4G01830	-1.44432	0.000865852			AT5G54370	-1.20834	0.000892159				AT1G07730	-1.61331	0.000975115			AT5G11440	-1.25204	0.000156094
199	AT3G22830	-1.44668	0.0205165			AT1G56680	-1.21062	0.0180529				AT5G42800	-1.61503	0.0433999			AT5G49340	-1.25255	0.00296569
200	AT3G51680	-1.44869	0.00368546			AT5G63850	-1.21124	6.93791e-15				AT5G42610	-1.63033	0.00770538			AT3G11430	-1.25314	2.92264e-05
201	AT4G33880	-1.45744	0.00912144			AT3G47030	-1.21134	0.0423139				AT5G02000	-1.63626	0.00195936			AT5G58860	-1.2556	3.33073e-05
202	AT1G51090	-1.46007	2.13122e-11			AT3G24420	-1.21311	2.9761e-07				AT2G40080	-1.63977	3.86434e-09			AT2G23540	-1.25782	8.41265e-06
203	AT3G16580	-1.46013	0.0236301			AT1G37130	-1.21361	3.71099e-12				AT3G48344	-1.64444	0.000161358			AT1G80120	-1.25881	3.61146e-09
204	AT2G35612	-1.46202	0.0126634			AT4G06536	-1.22281	2.21076e-09				AT2G29370	-1.68753	0.00124168			AT3G13857	-1.26042	0.00322529
205	AT5G15250	-1.46438	0.0410242			AT2G31980	-1.22378	0.000705741				AT5G41380	-1.68791	4.04311e-07			AT1G03700	-1.26128	0.0108427
206	AT1G18870	-1.46548	1.77281e-07			AT3G22240	-1.224	5.80895e-05				AT5G19470	-1.69319	0.000361102			AT2G41380	-1.26143	1.22527e-09
207	AT4G32940	-1.46554	3.33072e-13			AT1G27200	-1.2245	9.60073e-11				AT2G44790	-1.70925	9.92904e-08			AT3G27200	-1.26393	9.85183e-09
208	AT2G23000	-1.47117	0.0061108			AT2G20520	-1.22551	0.000605007				AT4G25560	-1.72221	0.008001			AT1G61130	-1.26408	0.00499362
209	AT1G19900	-1.47484	0.00213347			AT2G03590	-1.23218	2.58379e-16				AT1G74810	-1.72454	5.7042e-09			AT4G08555	-1.26664	0.00378802
210	AT4G30830	-1.47491	0.0102888			AT1G18100	-1.23242	0.0132339				AT5G66816	-1.72989	0.000489074			AT1G21110	-1.26669	1.36184e-05
211	AT4G15248	-1.47853	5.42605e-05			AT1G50930	-1.23383	3.21531e-05				AT5G59090	-1.74182	7.95888e-08			AT4G19030	-1.26898	5.80478e-07
212	AT4G11190	-1.48033	1.0517e-13			AT4G12370	-1.23505	0.0430412				AT1G66390	-1.75438	0.0282359			AT3G57540	-1.27019	0.00131455
213	AT4G08555	-1.48818	0.000315878			AT4G40090	-1.23591	0.00253714				AT4G12520	-1.76856	4.93024e-08			AT5G42500	-1.2714	0.000771275
214	AT2G40250	-1.48891	0.0151319			AT4G01060	-1.23628	6.55231e-05				AT5G07990	-1.77285	0.00659999			AT1G11190	-1.27233	3.70546e-11
215	AT2G46950	-1.48894	0.000113489			AT4G04490	-1.2373	0.0250534				AT3G25655	-1.7746	4.64348e-05			AT4G16000	-1.27341	0.0027067
216	AT5G16570	-1.49711	0.000664736			AT3G29780	-1.23782	0.00122047				AT4G25250	-1.78011	8.6193e-08			AT3G51642	-1.2749	0.00241675
217	AT5G62330	-1.4999	0.00279599			AT2G23620	-1.23845	0.00173126				AT2G47880	-1.78017	0.00202494			AT3G13840	-1.27559	0.0464361
218	AT5G23750	-1.50206	5.98936e-16			AT4G34000	-1.24001	1.32367e-06				AT4G13310	-1.81105	0.00168122			AT4G18510	-1.27655	0.000559669
219	AT1G01520	-1.50381	3.94646e-06			AT1G23760	-1.24165	0.00153916				AT1G08830	-1.8154	3.4434e-15			AT2G48130	-1.27663	0.000946115
220	AT3G21880	-1.50632	0.00784128			AT5G02170	-1.24189	0.000419583				AT5G16570	-1.84912	3.16156e-05			AT2G37530	-1.27677	0.000515271
221	AT1G62280	-1.50735	0.000340624			AT2G22930	-1.24209	2.23754e-08				AT5G60770	-1.87049	0.0259497			AT1G64940	-1.27708	7.78143e-06
222	AT1G13300	-1.51176	0.00129818			AT4G27400	-1.24252	0.00803687				AT4G22460	-1.88741	4.90286e-06			AT5G24100	-1.27736	3.04308e-05
223	AT1G12070	-1.51255	0.014214			AT4G25560	-1.2427	0.0471753				AT4G35680	-1.91581	0.00395616			AT3G28210	-1.28325	0.00164875
224	AT5G13930	-1.51323	4.71808e-06			AT4G04955	-1.24397	1.03432e-05				AT5G47000	-1.91785	0.00362939			AT3G05150	-1.2841	5.5972e-05
225	AT4G22214	-1.51345	8.52419e-05			AT4G30460	-1.24511	2.11108e-06				AT2G18590	-1.94934	0.0288497			AT5G40690	-1.28478	3.15309e-05
226	AT1G02575	-1.51401	0.0158436			AT5G02230	-1.24524	4.23309e-14				AT5G02720	-1.95621	0.00451473			AT5G09520	-1.2884	5.21293e-05
227	AT5G57190	-1.51798	1.13187e-21			AT5G66052	-1.24526	0.000160956				AT4G33820	-1.98562	0.0256719			AT5G24410	-1.29306	0.000222504
228	AT1G04570	-1.53009	0.00147301			AT5G26290	-1.24629	7.94633e-08				AT5G60660	-1.99016	7.9073e-10			AT3G55230	-1.29825	5.35551e-05
229	AT4G08300	-1.53165	1.58184e-09			AT3G62760	-1.25039	4.19857e-05				AT2G35612	-1.99301	0.000700915			AT4G30170	-1.29938	3.65323e-07
230	AT5G62040	-1.53652	0.0103358			AT3G05890	-1.25045	5.14797e-08				AT4G31380	-1.99605	1.18988e-06			AT2G17890	-1.30116	0.00116322
231	AT1G67110	-1.53854	1.71784e-06			AT1G68460	-1.25095	0.0224028				AT3G46400	-2.01815	0.00488223			AT4G18550	-1.30223	4.24158e-07
232	AT3G21890	-1.54227	3.51459e-07			AT2G46670	-1.25139	0.0129716				AT1G53830	-2.02298	9.09125e-16			AT5G47530	-1.30319	7.4576e-12
233	AT4G36740	-1.54554	0.00220545			AT3G15250	-1.2531	0.00375791				AT3G62960	-2.03163	0.00045587			AT3G22620	-1.30666	8.81494e-07
234	AT1G69990	-1.54681	0.0175808			AT1G67360	-1.25408	3.59782e-05				AT1G08100	-2.04583	0.0415684			AT3G08040	-1.31232	5.88324e-08
235	AT1G51260	-1.5469	0.00333948			AT4G29180	-1.26039	0.000106775				AT4G12510	-2.05445	1.93832e-07			AT5G56870	-1.31478	1.47988e-05
236	AT3G03910	-1.5487	1.75896e-06			AT1G77120	-1.26095	0.0192257				AT4G38340	-2.06836	4.17891e-14			AT3G20340	-1.31789	0.000155529
237	AT1G24580	-1.54952	0.00297291			AT5G52020	-1.26139	0.00029838				AT3G23060	-2.09678	0.0367342			AT5G13930	-1.32026	0.000127019
238	AT4G01140	-1.54987	1.19971e-07			AT3G63060	-1.2626	0.0195328				AT2G18800	-2.15031	3.27428e-18			AT5G62480	-1.32031	1.71716e-06
239	AT2G39040	-1.55306	7.09078e-06			AT4G34650	-1.26358	0.000204732				AT3G59370	-2.15787	1.10781e-09			AT5G67520	-1.3213	2.41585e-09
240	AT3G61890	-1.55931	0.000346055			AT5G38000	-1.2644	1.97341e-10				AT2G31085	-2.15983	0.00657439			AT2G17710	-1.32769	1.4348e-08
241	AT3G46270	-1.56332	0.00644783			AT3G03170	-1.26628	0.000203812				AT5G60060	-2.18149	0.0256928			AT4G11910	-1.32962	0.00206565
242	AT3G22560	-1.5641	0.00476599			AT5G40980	-1.26676	0.00221138				AT4G26320	-2.18218	3.16268e-09			AT3G16390	-1.33313	1.09523e-05
243	AT4G20240	-1.56792	4.91309e-16			AT1G50060	-1.26731	0.00206471				AT3G45700	-2.18644	1.65294e-11			AT4G00305	-1.3344	0.00055647
244	AT4G16740	-1.57534	0.00629108			AT2G35000	-1.26767	0.000146611				AT2G39040	-2.21019	8.89804e-11			AT5G07475	-1.33454	1.1072e-05
245	AT1G73000	-1.58013	0.00272808			AT2G34850	-1.26781	0.0197902				AT5G09750	-2.21866	0.00513019			AT5G13580	-1.33474	4.72126e-06
246	AT1G32900	-1.58589	0.000184007			AT4G06534	-1.26892	4.92055e-14				AT3G22250	-2.22835	0.0127376			AT2G25160	-1.33764	1.71692e-10
247	AT1G16730	-1.58787	4.78222e-09			AT3G13672	-1.26949	0.0356961				AT2G40250	-2.31798	9.99793e-05			AT5G65390	-1.34143	9.99636e-08
248	AT1G62620	-1.58802	0.00539422			AT5G25390	-1.27668	0.00168097				AT4G01890	-2.31943	1.04418e-05			AT2G46130	-1.34599	3.37141e-06
249	AT4G13800	-1.59198	1.03639e-06			AT5G51440	-1.27715	0.000359435				AT5G59330	-2.32377	0.000802758			AT2G29370	-1.34845	0.0104502
250	AT1G02940	-1.59606	0.000952144			AT1G04610	-1.27792	0.000897125				AT5G51760	-2.33937	0.00740313			AT1G55760	-1.35059	1.24367e-09
251	AT2G47520	-1.59862	0.0414401			AT3G14560	-1.28222	0.00197673				AT1G34060	-2.36114	3.30365e-11			AT1G69600	-1.35527	6.01214e-06
252	AT5G22460	-1.60431	0.00513155			AT2G23000	-1.28251	0.015463				AT4G15320	-2.3894	0.000379025			AT2G32300	-1.35873	2.65256e-07
253	AT1G22160	-1.60882	2.06584e-15			AT5G11570	-1.28562	5.05326e-05				AT5G16740	-2.40165	0.0263169			AT5G28080	-1.36032	1.70134e-05
254	AT1G77120	-1.60904	0.00274435			AT1G23160	-1.28669	0.00944755				AT2G28270	-2.40784	0.0374087			AT2G47200	-1.36052	0.0454906
255	AT3G44326	-1.60906	7.6485e-06			AT4G22230	-1.2875	9.91553e-06				AT5G15290	-2.41884	1.62357e-16			AT4G04990	-1.36162	0.00621729
256	AT3G07380	-1.61834	0.0047903			AT1G14240	-1.28994	7.70138e-05				AT5G46900	-2.42298	2.02167e-11			AT4G37700	-1.36361	0.00136267
257	AT4G38340	-1.63351	3.66768e-09			AT5G45830	-1.29254	0.00524582				AT3G25790	-2.43159	2.19439e-05			AT2G38823	-1.36395	9.07861e-11
258	AT5G47950	-1.63784	6.55773e-11			AT4G19030	-1.29453	1.07034e-07				AT2G23910	-2.46489	7.31504e-28			AT5G46060	-1.37151	2.90176e-05
259	AT1G62710	-1.64371	0.00101725			AT5G37980	-1.29469	7.88713e-09				AT3G54520	-2.49824	0.0100495			AT3G23170	-1.37216	0.000841397
260	AT5G40980	-1.64522	6.78743e-05			AT1G20030	-1.29764	5.26243e-26				AT4G37950	-2.55924	0.000202886			AT1G64000	-1.37278	0.000638758
261	AT4G04025	-1.64538	0.00288217			AT4G33040	-1.29787	1.14992e-11				AT1G19900	-2.60208	1.94315e-08			AT1G80160	-1.37997	0.0170166
262	AT2G31540	-1.64672	0.000109702			AT4G40010	-1.30166	0.00381249				AT5G46890	-2.64657	4.1294e-12			AT5G35110	-1.38186	2.84501e-05
263	AT5G15190	-1.65088	5.29307e-05			AT3G62680	-1.30243	0.000111607				AT2G31083	-2.64962	0.00727252			AT1G67810	-1.3902	0.0017213
264	AT5G24120	-1.65101	6.94555e-26			AT5G03360	-1.3031	0.0380624				AT5G66815	-2.71154	3.52137e-18			AT3G11550	-1.39029	0.00018742
265	AT5G50760	-1.65287	0.00011869			AT3G09950	-1.3099	0.0087073				AT4G15290	-2.76564	9.93611e-13			AT3G52790	-1.39048	8.48716e-08
266	AT5G36180	-1.6607	3.52233e-11			AT3G62610	-1.3116	0.00066525				AT3G54530	-2.84628	1.2594e-05			AT1G04610	-1.39177	0.000463665
267	AT3G13130	-1.66806	0.00849076			AT2G03370	-1.31527	6.54816e-07				AT3G03910	-2.89552	1.06187e-23			AT3G48340	-1.39257	2.11301e-08
268	AT5G15500	-1.67039	0.00197483			AT3G57010	-1.31531	2.51536e-05				AT5G45120	-2.93952	0.0207747			AT3G43670	-1.39385	2.02906e-05
269	AT2G28860	-1.67779	0.00672989			AT3G06460	-1.31631	3.41991e-05				AT5G23790	-3.00837	0.0466209			AT3G59130	-1.39478	6.4096e-05
270	AT2G41380	-1.68076	5.92608e-17			AT3G48700	-1.31796	0.0179798				AT1G49330	-3.11356	0.00877793			AT1G21470	-1.39853	0.026782
271	AT5G53250	-1.68775	1.48612e-07			AT4G33880	-1.31851	0.0162575				AT3G30580	-3.13734	0.0147111			AT2G34350	-1.3994	0.000458776
272	AT1G11785	-1.69357	0.0109983			AT2G20080	-1.31934	5.36539e-07				AT4G39000	-3.3462	0.000516601			AT5G53250	-1.39978	2.82639e-05
273	AT1G60190	-1.70349	0.00304762			AT3G57680	-1.3209	2.21534e-07				AT1G06120	-3.79012	1.62208e-13			AT4G28485	-1.40564	0.0241848
274	AT1G60750	-1.70492	8.65392e-07			AT3G01513	-1.32279	6.99488e-05				AT3G11480	-3.90944	0.0153559			AT1G78990	-1.41034	2.84057e-05
275	AT3G28007	-1.70502	0.00699631			AT5G27200	-1.32385	0.00876187				AT3G49340	-4.17148	0.0427719			AT5G38450	-1.4181	0.000166982
276	AT4G30670	-1.70794	0.000165007			AT1G49450	-1.32623	4.89331e-09				ATMG00920	-4.87115	0.0302472			AT5G41590	-1.41876	0.000291157
277	AT2G24560	-1.71275	0.00860537			AT1G56650	-1.3266	0.0325997				AT4G22463	-5.08808	0.0409594			AT3G22240	-1.41991	6.11939e-06
278	AT4G25950	-1.71904	9.5806e-09			AT4G12545	-1.32919	0.00040457				AT3G04440	-6.16304	0.0130089			AT1G60750	-1.4265	4.24881e-05
279	AT4G25220	-1.7229	8.38464e-05			AT5G24155	-1.32957	1.01627e-11				AT2G38790	-7.43243	3.37272e-07			AT4G19720	-1.42759	7.23934e-06
280	AT4G14090	-1.74008	0.0104335			AT1G68620	-1.33022	0.0345829									AT3G46750	-1.43059	0.019498
281	AT1G07985	-1.7426	0.0222144			AT5G17050	-1.33036	3.78655e-05									AT5G52260	-1.43403	0.000252608
282	AT3G22840	-1.74302	0.00616807			AT5G42610	-1.33057	0.0493509									AT5G51580	-1.43777	5.90888e-08
283	AT5G04950	-1.74369	2.80826e-07			AT1G24070	-1.33129	0.0450418									AT1G09540	-1.44619	5.67567e-11
284	AT1G66800	-1.75315	3.71452e-08			AT1G48750	-1.33424	2.44305e-06									AT5G39240	-1.44695	2.8509e-09
285	AT4G27360	-1.75369	0.00616807			AT4G22666	-1.33497	3.01772e-05									AT1G70260	-1.44834	1.48315e-10
286	AT5G48000	-1.75516	1.35402e-10			AT5G02000	-1.33619	0.0137063									AT4G25000	-1.45008	0.0300073
287	AT3G59370	-1.76393	5.44348e-07			AT3G48020	-1.33686	9.47718e-07									AT2G29130	-1.46544	0.000217064
288	AT1G51840	-1.77942	5.13802e-06			AT5G15725	-1.33856	0.00461845									AT5G36180	-1.46843	1.46045e-08
289	AT3G48475	-1.77967	0.0266241			AT2G05510	-1.33863	0.035495									AT5G47980	-1.47244	1.72967e-07
290	AT2G19050	-1.7828	0.00146845			AT3G15534	-1.3414	0.0092253									AT2G30210	-1.47274	2.36749e-05
291	AT4G02280	-1.78426	0.00404095			AT4G09820	-1.34259	0.0413871									AT2G39430	-1.47404	3.40644e-06
292	AT4G33905	-1.78642	0.0101041			AT4G38400	-1.34753	1.31107e-08									AT2G19810	-1.47703	4.4024e-05
293	AT3G48510	-1.78708	0.0191888			AT5G01520	-1.35023	0.0152422									AT2G04050	-1.48052	0.0210067
294	AT5G53870	-1.79986	0.000886731			AT1G30140	-1.35483	0.0210966									AT1G17300	-1.48659	3.66668e-05
295	AT4G12890	-1.80656	0.011138			AT1G52050	-1.3553	0.000449208									AT3G50610	-1.48862	2.53815e-08
296	AT2G21590	-1.81114	0.0207658			AT5G24410	-1.35585	7.18483e-05									AT1G65310	-1.49132	1.41056e-07
297	AT5G42580	-1.81696	8.19623e-05			AT5G04330	-1.35648	4.80866e-06									AT1G13420	-1.49179	4.1439e-14
298	AT1G27990	-1.82634	0.0327373			AT1G14520	-1.35672	5.43641e-09									AT3G53230	-1.49437	2.84452e-20
299	AT5G19470	-1.82961	4.90343e-05			AT2G16990	-1.35756	0.000206204									AT1G33100	-1.49628	3.15726e-06
300	AT1G52120	-1.84003	0.0398873			AT3G45680	-1.36081	2.45814e-12									AT5G39130	-1.50074	0.00743979
301	AT5G47980	-1.84006	1.03006e-11			AT4G35680	-1.36386	0.0277731									AT3G01190	-1.50213	5.54116e-05
302	AT1G62290	-1.84174	0.0217133			AT5G42500	-1.36417	0.000145466									AT3G21520	-1.50726	0.0189512
303	AT5G60660	-1.84914	6.65897e-09			AT1G51140	-1.36977	1.20247e-05									AT5G59050	-1.51021	3.61734e-19
304	AT2G46670	-1.85639	0.00022561			AT1G70640	-1.37111	5.37293e-09									AT1G78390	-1.51074	0.00104538
305	AT1G60050	-1.85753	1.24151e-06			AT4G08290	-1.37536	3.61823e-14									AT2G43390	-1.51237	1.10759e-05
306	AT3G28270	-1.86712	0.0222144			AT3G03260	-1.37613	0.0319183									AT5G62420	-1.51569	1.2075e-05
307	AT1G09350	-1.87205	5.43358e-10			AT1G74890	-1.37834	1.11123e-06									AT2G35612	-1.51865	0.0081672
308	AT1G51830	-1.88665	1.53606e-05			AT3G25820	-1.37843	1.47527e-05									AT5G36150	-1.52153	9.43326e-05
309	AT5G47990	-1.88685	2.13725e-11			AT1G31772	-1.38046	0.0247269									AT2G48140	-1.52617	0.000185811
310	AT5G42590	-1.88782	8.35743e-08			AT4G33730	-1.3818	0.000202028									AT2G40080	-1.52756	1.66435e-08
311	AT5G52260	-1.88961	7.04354e-07			AT1G60470	-1.38301	0.000754699									AT4G32940	-1.53241	7.47985e-14
312	AT1G44318	-1.90459	0.000690564			AT1G34510	-1.38465	7.57078e-05									AT3G25655	-1.53485	0.000313016
313	AT5G48010	-1.91247	5.40791e-12			AT5G18910	-1.38559	6.00353e-05									AT2G36100	-1.53516	0.000110304
314	AT1G12130	-1.91279	0.00934979			AT4G19680	-1.38672	9.07254e-05									AT5G47000	-1.53929	0.0176286
315	AT4G15910	-1.93308	0.000337751			AT4G00953	-1.38738	0.00868858									AT3G29780	-1.54701	4.55796e-05
316	AT1G78390	-1.93576	2.01183e-05			AT3G16390	-1.38946	1.67939e-06									AT2G27370	-1.55336	1.85484e-06
317	AT1G22290	-1.93695	0.000119286			AT1G51870	-1.39065	0.0377257									AT3G63360	-1.55507	0.0434189
318	AT5G28510	-1.94251	0.0492163			AT3G14060	-1.39163	3.31246e-05									AT4G28088	-1.56329	0.00460197
319	AT4G22880	-1.943	0.00577412			AT5G22890	-1.39328	4.72694e-05									AT2G31945	-1.56712	0.01312
320	AT2G15020	-1.94844	3.001e-06			AT5G43150	-1.39484	3.13029e-10									AT5G54700	-1.58384	0.0335806
321	AT4G12520	-1.95926	3.84426e-10			AT5G11110	-1.395	4.41616e-07									AT5G62330	-1.59223	0.0023583
322	AT2G47880	-1.9668	0.000299452			AT1G01250	-1.39504	0.000308452									AT5G04330	-1.59385	3.7946e-08
323	AT3G25655	-1.9715	5.62218e-06			AT3G11410	-1.40265	2.57508e-05									AT1G17960	-1.59414	3.39485e-05
324	AT4G25010	-1.97917	1.61386e-13			AT5G63450	-1.4033	1.20497e-05									AT4G25560	-1.59429	0.0123834
325	AT4G22460	-1.98783	1.00914e-06			AT5G23750	-1.40457	2.37328e-14									AT5G01600	-1.60478	0.0201341
326	AT4G01890	-1.99139	0.000178949			AT3G14940	-1.40761	1.45491e-07									AT2G31540	-1.60502	0.000208493
327	AT5G41380	-1.99177	3.06224e-10			AT3G24310	-1.40969	0.0485712									AT5G11990	-1.6054	0.0133369
328	AT5G42800	-2.01278	0.00527585			AT3G29575	-1.41359	0.000538116									AT5G51760	-1.61914	0.0438551
329	AT1G69260	-2.01841	0.00770251			AT4G08555	-1.41708	0.000495901									AT5G41380	-1.63436	7.86342e-07
330	AT2G18800	-2.025	3.42955e-16			AT4G37295	-1.42033	7.52863e-06									AT4G01140	-1.63963	2.53815e-08
331	AT5G66816	-2.04295	3.91106e-05			AT1G69600	-1.42065	5.7294e-07									AT5G24910	-1.63984	7.83465e-06
332	AT4G33550	-2.04505	0.0190279			AT3G04330	-1.42379	0.0128373									AT5G04120	-1.64289	0.00178914
333	AT3G48940	-2.05112	0.000174291			AT5G05270	-1.42425	5.55206e-07									AT2G31310	-1.64622	0.0105201
334	AT2G29370	-2.05376	0.000110063			AT1G62710	-1.42795	0.00404019									AT5G66816	-1.65337	0.000679566
335	AT3G28560	-2.057	0.0427354			AT3G14440	-1.42831	0.00196682									AT2G34500	-1.66471	3.54486e-05
336	AT2G38530	-2.06252	0.00300011			AT1G02940	-1.42944	0.00272306									AT4G39795	-1.66785	1.79276e-09
337	AT1G77760	-2.06709	4.28845e-15			AT2G18050	-1.42963	2.83397e-05									AT4G37235	-1.66935	0.000705509
338	AT1G03106	-2.06963	0.0393236			AT3G28007	-1.43067	0.0224204									AT4G18350	-1.67562	0.0139321
339	AT5G38200	-2.07067	6.60588e-19			AT3G05727	-1.43709	0.01412									AT1G66390	-1.67849	0.0314607
340	AT2G35990	-2.07237	4.54454e-05			AT4G37230	-1.43883	0.0122687									AT5G15180	-1.68204	1.45233e-08
341	AT3G27250	-2.08836	0.0138779			AT1G68600	-1.43934	6.24951e-08									AT1G17180	-1.68918	2.95455e-15
342	AT4G22090	-2.0958	0.0312413			AT2G22240	-1.44012	1.5556e-20									AT4G14010	-1.69534	0.044657
343	AT5G06905	-2.10327	0.0308332			AT4G32770	-1.44273	3.39651e-16									AT5G06200	-1.69896	2.14576e-10
344	AT1G11690	-2.10709	0.025231			AT3G48343	-1.44648	0.00052824									AT2G45220	-1.70435	0.00314301
345	AT5G57810	-2.1167	0.0205599			AT2G01890	-1.44808	2.95602e-11									AT5G59330	-1.71115	0.0109074
346	AT1G70335	-2.12547	0.0458708			AT3G13130	-1.45255	0.0200403									AT1G76470	-1.71361	2.94007e-10
347	AT3G50610	-2.12625	2.02796e-15			AT2G19990	-1.45706	0.000305448									AT5G65800	-1.73336	4.36696e-06
348	AT1G08430	-2.13663	1.92142e-17			AT5G10230	-1.4592	2.293e-08									AT5G59090	-1.74379	6.50341e-08
349	AT2G41190	-2.14639	0.0402003			AT1G64930	-1.45968	8.52089e-05									AT4G25010	-1.74486	1.94949e-10
350	AT1G62510	-2.15668	8.34073e-07			AT1G67110	-1.46129	4.34155e-06									AT1G07730	-1.75344	0.000224399
351	AT1G13420	-2.16666	6.31865e-30			AT3G24230	-1.46458	0.0013963									AT1G23760	-1.75625	1.20463e-05
352	AT4G33467	-2.17373	0.0418028			AT2G47780	-1.46583	0.0199845									AT2G40250	-1.76583	0.0027067
353	AT3G03230	-2.17627	0.0208489			AT1G59940	-1.46629	1.01495e-10									AT3G16150	-1.76703	2.43428e-07
354	AT3G14880	-2.17926	0.0177186			AT1G64940	-1.46844	5.92632e-10									AT5G47450	-1.76795	8.60176e-09
355	AT3G62990	-2.18515	0.0299012			AT4G08300	-1.4701	4.92196e-09									AT1G21140	-1.77079	0.00158948
356	AT5G10210	-2.18546	0.00523783			AT1G75620	-1.47286	2.19573e-06									AT1G08430	-1.78155	6.40894e-12
357	AT4G37950	-2.18748	0.00163501			AT2G02120	-1.47337	0.000461599									AT3G48346	-1.7873	0.00144134
358	AT4G12580	-2.18866	0.000221284			AT5G40730	-1.47382	9.56679e-05									AT2G44790	-1.78827	1.81696e-08
359	AT3G45700	-2.20962	4.1521e-12			AT3G57540	-1.47414	6.46369e-05									AT1G73290	-1.79163	2.16302e-05
360	AT5G07990	-2.25498	0.00017707			AT4G16740	-1.4794	0.009019									AT3G09220	-1.81662	5.33944e-07
361	AT1G61270	-2.2567	0.00012172			AT5G17460	-1.48459	0.000565032									AT1G70440	-1.82221	9.69031e-08
362	AT5G15960	-2.27176	0.0382356			AT1G62620	-1.48465	0.0079378									AT1G08830	-1.824	2.68031e-15
363	AT1G70260	-2.28478	6.75981e-24			AT5G02020	-1.48516	0.000184913									AT2G47880	-1.82471	0.00120487
364	AT5G40790	-2.2932	0.0236348			AT5G38200	-1.49315	1.33096e-10									AT5G22300	-1.82611	1.58024e-07
365	AT2G23970	-2.31012	0.0132344			AT3G55515	-1.49682	0.000498514									AT2G28860	-1.84026	0.00483138
366	AT2G40170	-2.33253	0.0126736			AT3G14067	-1.49876	4.75863e-16									AT5G26140	-1.84684	0.0294967
367	AT3G28345	-2.34338	2.55815e-27			AT1G80120	-1.49913	2.20382e-12									AT2G31420	-1.86385	0.0119207
368	AT5G04120	-2.35205	1.66396e-06			AT2G31310	-1.50093	0.0140864									AT4G11210	-1.8741	1.14384e-08
369	AT2G37870	-2.36799	0.0458174			AT1G11785	-1.50229	0.0211203									AT5G02000	-1.90063	0.000249191
370	AT1G04330	-2.36865	1.76414e-11			AT1G22160	-1.50259	7.70659e-14									AT1G64590	-1.90863	5.16105e-06
371	AT1G06830	-2.38456	1.66456e-11			AT1G34520	-1.5046	0.00482339									AT4G12520	-1.91482	2.29068e-09
372	AT2G25150	-2.3868	9.20863e-16			AT3G22830	-1.50497	0.0121929									AT4G38340	-1.91875	2.96027e-12
373	AT2G03821	-2.38726	0.0416339			AT3G48240	-1.50663	2.3506e-05									AT5G56540	-1.91955	2.34777e-12
374	AT1G01580	-2.39321	0.00197483			AT5G04950	-1.5075	8.11108e-06									AT5G26250	-1.92814	0.0074982
375	AT3G03620	-2.3944	0.0222858			AT1G27140	-1.50904	3.41991e-05									AT5G26930	-1.93963	0.00309705
376	AT5G46610	-2.45145	0.0361029			AT2G46680	-1.50993	0.00878278									AT3G62960	-1.95634	0.000596045
377	AT4G19690	-2.45409	0.00239858			AT2G33520	-1.51447	0.0231805									AT1G77760	-1.95764	3.73375e-13
378	AT5G50770	-2.47061	0.00946476			AT1G71520	-1.51482	0.0314239									AT4G35690	-1.95789	0.0103306
379	AT4G11210	-2.4741	5.74595e-15			AT5G50590	-1.51505	0.047819									AT1G08100	-1.96415	0.0445348
380	AT5G40382	-2.47612	0.00126558			AT5G50690	-1.51505	0.047819									AT1G51260	-1.96537	0.00017519
381	AT4G12170	-2.48719	2.4463e-05			AT3G13840	-1.5179	0.0127091									AT3G46400	-1.96538	0.00502471
382	AT4G08570	-2.50023	0.0120325			AT2G26750	-1.52158	2.32864e-05									AT5G02720	-1.97667	0.00312245
383	AT5G59310	-2.54915	0.0449659			AT4G27654	-1.52241	0.0355566									AT3G16540	-1.97747	0.00140266
384	AT5G59320	-2.5508	0.0373793			AT3G59130	-1.52878	6.17941e-05									AT4G25250	-1.98631	1.54748e-09
385	AT3G25790	-2.55326	3.47914e-06			AT5G57190	-1.53224	3.05844e-22									AT3G22250	-1.98893	0.0207494
386	AT4G26320	-2.55936	3.924e-12			AT3G10420	-1.54432	2.32245e-17									AT5G39520	-1.99967	0.0359168
387	AT4G12510	-2.56385	1.16461e-11			AT1G55640	-1.54454	0.0125917									AT3G49160	-2.00179	0.00338188
388	AT2G19410	-2.57572	1.21122e-09			AT5G17220	-1.54475	0.00684112									AT5G16570	-2.00275	4.25208e-06
389	AT5G66815	-2.60383	4.7794e-16			AT4G25480	-1.54554	0.00143538									AT3G30210	-2.00525	0.0423163
390	AT4G01985	-2.6066	0.0440796			AT4G39795	-1.54556	9.47906e-09									AT4G35680	-2.01965	0.00191693
391	AT4G31830	-2.61632	0.0420297			AT1G57590	-1.54575	0.012775									AT4G01470	-2.02009	0.0236684
392	AT5G03210	-2.62836	0.0466041			AT5G16570	-1.54996	0.0003037									AT3G44326	-2.03452	2.76955e-08
393	AT4G35690	-2.63585	0.000597441			AT1G62225	-1.55231	0.019749									AT2G17600	-2.0434	0.0221178
394	AT2G03520	-2.63998	0.0222858			AT1G56600	-1.55695	0.0106488									AT4G09965	-2.04799	0.0451526
395	AT4G15290	-2.65152	5.65036e-12			AT3G19430	-1.56261	0.0104119									AT3G14380	-2.05213	0.03199
396	AT4G29450	-2.65668	1.94828e-05			AT4G22610	-1.566	1.53184e-05									AT5G09750	-2.06033	0.0067224
397	AT5G27260	-2.65982	0.0338326			AT1G53708	-1.56608	8.01587e-05									AT5G60060	-2.09274	0.0256372
398	AT3G44580	-2.66143	0.0440836			AT1G32560	-1.56684	0.0201138									AT3G22840	-2.10541	0.000913819
399	AT1G06120	-2.7073	1.29338e-07			AT1G65570	-1.57006	0.000220027									AT5G60660	-2.10554	6.97322e-11
400	AT1G05510	-2.71348	0.00395456			AT2G18660	-1.57446	0.0299452									AT1G24485	-2.11021	0.0230605
401	AT5G46890	-2.71605	4.29765e-13			AT5G24190	-1.57503	0.00445889									AT1G53830	-2.18363	3.8806e-18
402	AT3G27970	-2.74919	0.00242855			AT5G62330	-1.57919	0.00141709									AT5G60770	-2.19532	0.00560704
403	AT3G24230	-2.75009	1.52864e-08			AT1G52060	-1.57936	0.002453									AT2G31083	-2.19658	0.0168803
404	AT1G34060	-2.76563	2.65919e-15			AT5G23220	-1.58035	0.00024437									AT4G31380	-2.20291	7.48229e-08
405	AT2G18540	-2.77	0.0466041			AT3G13404	-1.58514	0.0019753									AT1G11684	-2.22423	0.0438551
406	AT3G03341	-2.81397	0.0142825			AT4G13800	-1.5885	7.46963e-07									AT1G34060	-2.23045	4.86076e-10
407	AT2G22750	-2.81754	0.0028716			AT1G02575	-1.58857	0.00975722									AT4G01890	-2.23199	1.69156e-05
408	AT2G19900	-2.83726	0.00360871			AT3G22560	-1.58924	0.00342192									AT2G39040	-2.24087	5.31925e-11
409	AT5G03204	-2.84099	0.0195179			AT1G62570	-1.59046	1.69356e-10									AT3G48344	-2.24218	2.4011e-07
410	AT3G54530	-2.84516	2.81075e-05			AT4G38340	-1.59415	6.41703e-09									AT4G12510	-2.25143	7.43327e-09
411	AT4G33465	-2.879	0.00163449			AT1G33102	-1.59498	1.78159e-10									AT2G19850	-2.26792	0.0328032
412	AT5G01300	-2.89346	0.0016503			AT1G16515	-1.59705	0.00901554									AT5G50270	-2.27012	0.0116669
413	AT5G40800	-2.90931	0.00669291			AT5G38020	-1.59774	1.37939e-13									AT5G42610	-2.27016	0.000106918
414	AT3G52970	-2.91724	0.00160951			AT3G29590	-1.59857	0.0134158									AT4G39000	-2.29629	0.00530314
415	AT1G67855	-2.92761	0.0112134			AT2G02250	-1.59991	0.0169835									AT2G23910	-2.30961	6.10363e-25
416	AT4G18422	-2.92878	0.00268869			AT1G52070	-1.6039	0.0010091									AT2G18800	-2.32253	5.69067e-21
417	AT3G46880	-2.9379	6.39045e-07			AT3G53980	-1.60601	0.000115454									AT4G22460	-2.32274	1.46006e-08
418	AT5G47000	-2.95249	7.16725e-07			AT5G52310	-1.60602	0.0417208									AT3G59370	-2.36348	2.37875e-11
419	AT1G66390	-2.97267	2.69324e-05			AT1G51830	-1.60801	0.000218772									AT5G46900	-2.37261	6.12302e-11
420	AT2G24800	-2.98512	4.835e-06			AT4G12580	-1.60882	0.00704283									AT3G54530	-2.37942	0.000184847
421	AT5G50360	-2.98919	0.0273994			AT5G24140	-1.61177	2.54493e-06									AT2G31085	-2.42123	0.00194339
422	AT2G21820	-3.03976	0.00303989			AT3G51240	-1.61668	9.46916e-05									AT4G18422	-2.42803	0.0252706
423	AT4G14819	-3.04688	0.0292137			AT5G42510	-1.61707	3.75471e-05									AT2G03850	-2.4293	0.0154126
424	AT5G46950	-3.05528	0.0486809			AT2G45940	-1.62034	0.0112565									AT2G15340	-2.43245	0.0217131
425	AT5G42235	-3.06129	8.4906e-06			AT1G04570	-1.62041	0.000523958									AT2G23440	-2.50201	0.00154982
426	AT3G02480	-3.0719	0.00823721			AT1G17190	-1.62091	2.90138e-20									AT4G05220	-2.55423	0.0225226
427	AT5G46900	-3.08406	2.35857e-18			AT4G20240	-1.62098	2.55683e-17									AT4G27550	-2.55709	0.00690419
428	AT4G10250	-3.13805	0.0153879			AT4G37220	-1.62742	0.00143023									AT3G45700	-2.5691	2.36964e-15
429	AT3G13784	-3.21939	0.00023213			AT5G07190	-1.62794	0.0251174									AT5G45120	-2.56921	0.0223452
430	AT1G04560	-3.22574	0.0399714			AT5G54060	-1.63161	0.0116179									AT4G26320	-2.65552	4.31146e-13
431	AT3G15670	-3.23437	0.0184941			AT1G16730	-1.6319	1.31784e-09									AT3G59610	-2.73742	0.0403059
432	AT5G06760	-3.27399	0.024099			AT1G31750	-1.63204	1.45491e-07									AT5G66815	-2.75941	1.03779e-18
433	AT4G05220	-3.31155	0.0102166			AT2G19810	-1.63389	1.85599e-06									AT1G53480	-2.78498	0.0251147
434	AT5G56080	-3.31698	1.16204e-20			AT4G27360	-1.63437	0.00925668									AT5G15290	-2.81825	1.3081e-20
435	AT5G10120	-3.39388	0.0195914			AT2G41380	-1.63466	2.16617e-16									AT1G19900	-2.8341	7.10246e-10
436	AT5G66400	-3.40013	0.0049041			AT4G02280	-1.63694	0.00729875									AT3G25790	-2.85351	5.57736e-07
437	AT2G33070	-3.407	0.000350963			AT4G12890	-1.64367	0.018189									AT5G46890	-2.87772	4.1439e-14
438	AT2G35300	-3.42089	0.0138928			AT2G37900	-1.64748	2.6116e-07									AT4G37950	-2.94506	1.70973e-05
439	AT1G77950	-3.47087	0.00769486			AT3G03910	-1.6489	4.19858e-07									AT4G15290	-2.98582	1.36222e-14
440	AT5G43840	-3.56448	0.0251151			AT3G22840	-1.64903	0.00804768									AT5G40645	-3.19458	0.0332753
441	AT1G73120	-3.6536	4.0672e-06			AT1G06830	-1.65365	3.23372e-06									AT4G14104	-3.19984	0.0479968
442	AT5G46960	-3.68813	0.0118975			AT3G28510	-1.65478	0.0151324									AT1G06120	-3.46862	1.41683e-11
443	AT3G54940	-3.70519	0.0347174			AT3G61890	-1.65538	9.4363e-05									AT3G03910	-3.49862	1.7203e-30
444	AT1G17810	-3.73475	0.0161588			AT1G13300	-1.65915	0.000288841									AT3G11480	-3.79605	0.01555
445	AT5G52300	-3.82456	0.0208645			AT1G52100	-1.66061	9.36299e-05									AT2G31082	-4.07494	0.0236244
446	AT2G24000	-3.86831	0.00903926			AT3G46170	-1.67178	4.73628e-06									AT2G46210	-6.21702	0.0195095
447	AT5G13170	-3.90873	9.277e-05			AT3G52780	-1.67277	0.00174028									AT2G38790	-7.4715	2.43428e-07
448	AT2G18590	-3.99338	3.81423e-08			AT3G45080	-1.67284	3.1621e-10
449	AT1G08250	-4.13535	5.97704e-07			AT4G32940	-1.67554	2.27701e-17
450	AT4G27670	-4.17256	0.0192111			AT1G51840	-1.67897	1.3443e-05
451	AT3G22640	-4.18937	0.018316			AT1G09500	-1.68056	0.0309975
452	AT1G73190	-4.27285	0.00831563			AT2G46950	-1.6959	7.8355e-06
453	AT4G31940	-4.35156	8.46585e-06			AT4G22217	-1.69732	9.29021e-06
454	AT2G36640	-4.41045	0.0127068			AT1G33670	-1.70231	0.000824303
455	AT5G17720	-4.65591	0.00557188			AT5G43770	-1.70681	0.0260464
456	AT3G20210	-5.10875	0.000280047			AT5G56540	-1.70738	1.78827e-10
457	AT1G68250	-5.22925	0.0180278			AT4G15248	-1.71279	3.33719e-06
458	AT4G09600	-5.25295	0.0023692			AT3G59370	-1.7222	7.16256e-07
459	AT5G45690	-5.34615	0.00809656			AT2G18800	-1.72262	2.23997e-12
460	AT5G40420	-5.52376	0.000151371			AT1G33100	-1.72361	5.58122e-09
461	AT3G21380	-5.73179	0.019366			AT1G60750	-1.7245	5.54968e-07
462	AT2G25890	-5.86694	0.0165417			AT2G17890	-1.72575	1.72713e-05
463	AT2G28490	-6.05785	0.000799823			AT2G47520	-1.72621	0.0235199
464	AT1G27461	-6.45585	0.00146845			AT5G44440	-1.72638	0.0209329
465	AT1G48130	-7.00729	0.0225804			AT2G43470	-1.72659	1.42317e-07
466	AT5G35660	-7.19086	0.0294214			AT3G05260	-1.73056	0.0249497
467	AT4G25140	-7.71701	0.000258073			AT5G67080	-1.73286	0.0249497
468	AT3G21370	-7.79203	0.00181076			AT5G46871	-1.73385	0.0182761
469	AT5G44120	-7.85141	1.24845e-06			AT1G51090	-1.73438	5.49481e-16
470	AT4G28520	-11.2049	2.21759e-05			AT2G42540	-1.73607	0.0117547
						AT4G01140	-1.73784	1.96429e-09
						AT2G17500	-1.74012	1.3255e-20
						AT5G38930	-1.74193	0.0313437
						AT5G65800	-1.74333	2.36446e-06
						AT5G50760	-1.75074	2.99178e-05
						AT5G37990	-1.7531	9.53041e-16
						AT4G37700	-1.75343	1.32194e-05
						AT4G30380	-1.75531	0.0464139
						AT4G36740	-1.75619	0.000346894
						AT1G07730	-1.75665	0.000155167
						AT3G45070	-1.76211	4.63292e-21
						AT4G12530	-1.7687	0.0468542
						AT2G25160	-1.77106	7.54575e-19
						AT4G25950	-1.77314	7.20301e-09
						AT2G47190	-1.77345	0.0142111
						AT1G07985	-1.77929	0.0154825
						AT5G24120	-1.78218	3.22426e-30
						AT1G73000	-1.79217	0.000729875
						AT4G17860	-1.79769	0.0218324
						AT4G21930	-1.79803	8.6339e-07
						AT1G14960	-1.799	3.80909e-08
						AT3G14520	-1.80336	0.0149215
						AT5G60770	-1.80372	0.019255
						AT3G46080	-1.80773	0.00813256
						AT1G18870	-1.80879	3.03927e-11
						AT4G15160	-1.80882	5.62976e-09
						AT1G45015	-1.80898	8.18785e-05
						AT2G40740	-1.81024	0.0279848
						AT2G47870	-1.81209	0.00983823
						AT2G22590	-1.81222	0.00387241
						AT4G11190	-1.81233	2.087e-20
						AT4G22214	-1.81261	1.1905e-06
						AT1G73010	-1.81477	0.0343321
						AT3G46880	-1.81512	0.000819458
						AT4G14090	-1.81631	0.00561305
						AT5G59330	-1.82228	0.00672314
						AT1G13310	-1.83076	0.0326676
						AT2G21610	-1.83348	0.000946843
						AT1G07900	-1.83736	0.00138413
						AT3G29250	-1.83767	1.72718e-09
						AT2G24560	-1.8403	0.00477984
						AT1G62280	-1.84099	7.09191e-06
						AT5G15190	-1.84283	3.67626e-06
						AT4G26880	-1.85333	0.00163851
						AT3G29430	-1.85878	0.000223453
						AT2G24800	-1.8663	0.00170794
						AT1G77760	-1.87935	6.8283e-13
						AT3G07380	-1.87947	0.000863183
						AT1G51260	-1.8877	0.000280503
						AT2G38530	-1.88824	0.00576944
						AT2G22750	-1.88968	0.0361474
						AT1G66800	-1.90425	1.17777e-09
						AT4G33905	-1.90753	0.00442656
						AT1G07430	-1.90816	0.0289144
						AT5G53870	-1.91322	0.000307382
						AT2G47880	-1.91364	0.000340484
						AT3G14880	-1.91491	0.0298414
						AT5G53250	-1.92199	9.21271e-10
						AT5G13930	-1.92578	1.58253e-09
						AT5G48550	-1.92898	8.97597e-07
						AT1G64590	-1.93183	1.56773e-06
						AT5G47950	-1.93554	6.85585e-15
						AT3G25655	-1.93667	7.44162e-06
						AT5G66816	-1.94328	7.56316e-05
						AT4G30670	-1.94733	9.00287e-06
						AT3G30210	-1.95179	0.0478827
						AT5G41380	-1.9613	4.17804e-10
						AT2G28860	-1.9615	0.00105942
						AT4G22880	-1.96367	0.00407665
						AT5G26080	-1.9641	2.56038e-05
						AT1G05100	-1.96982	0.00233433
						AT1G19900	-1.97353	1.53683e-05
						AT4G01830	-1.97354	2.32659e-06
						AT5G15500	-1.9839	0.000124962
						AT4G12520	-1.99021	1.15939e-10
						AT3G54530	-1.99305	0.00235514
						AT4G22460	-2.00197	6.80694e-07
						AT3G56380	-2.01826	0.00407103
						AT4G31380	-2.01846	1.52443e-05
						AT4G18350	-2.02029	0.00108396
						AT4G28088	-2.02689	0.000840832
						AT1G03106	-2.03115	0.0368628
						AT1G60190	-2.04034	0.00021028
						AT2G21820	-2.05354	0.0464717
						AT2G19050	-2.06155	0.000200158
						AT4G19690	-2.06384	0.0100995
						AT1G01580	-2.06409	0.00710754
						AT3G51680	-2.07543	2.61615e-05
						AT5G07990	-2.08425	0.000446697
						AT4G15320	-2.08523	0.00142574
						AT5G36180	-2.09232	1.62871e-17
						AT5G60660	-2.09776	1.8825e-11
						AT1G15540	-2.10121	0.0131265
						AT2G47245	-2.10151	0.0234581
						AT2G34610	-2.10428	1.02304e-07
						AT5G48000	-2.10836	2.94964e-15
						AT1G62510	-2.11105	9.98312e-07
						AT4G01890	-2.12324	5.86878e-05
						AT4G32080	-2.12662	0.0260408
						AT5G36970	-2.13743	0.0457436
						AT5G50770	-2.13747	0.020587
						AT5G42800	-2.13827	0.00215566
						AT2G40250	-2.1499	0.000390651
						AT2G19900	-2.1506	0.0282726
						AT1G05510	-2.16326	0.0191374
						AT2G28270	-2.1639	0.048246
						AT4G08570	-2.16401	0.0274542
						AT4G33550	-2.17277	0.00928176
						AT5G57810	-2.18473	0.0134325
						AT4G22090	-2.18708	0.0241698
						AT2G15020	-2.1906	7.81829e-08
						AT3G21890	-2.19597	1.24304e-11
						AT5G65330	-2.20304	0.0361474
						AT3G27970	-2.20393	0.00943827
						AT4G35810	-2.20588	0.036877
						AT2G46493	-2.22157	0.040842
						AT3G03341	-2.23025	0.0492745
						AT4G25220	-2.23143	1.25402e-07
						AT2G33230	-2.2385	0.000673116
						AT1G78390	-2.24148	1.12517e-06
						AT5G26140	-2.24209	0.0142771
						AT3G50610	-2.24508	5.03955e-17
						AT5G47990	-2.26422	2.22928e-16
						AT3G62990	-2.26503	0.0195463
						AT4G37950	-2.26599	0.000965535
						AT5G48010	-2.26728	6.71416e-17
						AT5G47980	-2.26874	1.14561e-17
						AT1G13420	-2.27165	2.8487e-33
						AT3G61930	-2.28199	8.92343e-05
						AT1G08430	-2.28548	4.18345e-20
						AT5G52260	-2.28764	4.3697e-09
						AT2G39040	-2.29397	8.57967e-12
						AT5G42590	-2.298	2.37023e-11
						AT1G69260	-2.30216	0.00151621
						AT3G45700	-2.32067	1.98435e-13
						AT1G09350	-2.32129	3.78484e-15
						AT2G41190	-2.32595	0.0194805
						AT5G39520	-2.33711	0.00729785
						AT4G25010	-2.3393	2.39308e-18
						AT1G70260	-2.34031	5.97899e-25
						AT4G35690	-2.34271	0.00181918
						AT1G60050	-2.37196	1.36395e-09
						AT5G26250	-2.38033	0.000439496
						AT2G29370	-2.38226	7.01814e-06
						AT5G66815	-2.39652	3.33279e-14
						AT3G21880	-2.40333	0.000745875
						AT5G53710	-2.40342	0.029097
						AT4G18422	-2.40905	0.0128353
						AT5G07050	-2.41938	0.0095246
						AT5G01300	-2.42718	0.0076122
						AT3G48510	-2.4398	0.000734712
						AT5G42580	-2.44248	3.82756e-08
						AT2G29380	-2.45046	0.0202503
						AT4G33465	-2.49577	0.004282
						AT3G48940	-2.50414	2.53059e-06
						AT4G26320	-2.50763	6.80516e-12
						AT3G12910	-2.52103	0.00506368
						AT3G44326	-2.52137	3.22097e-12
						AT4G33467	-2.5215	0.0124653
						AT1G15520	-2.54271	0.0169401
						AT2G37870	-2.54433	0.0242072
						AT5G28510	-2.54483	0.0056311
						AT4G12170	-2.55268	1.65618e-05
						AT1G20860	-2.56953	0.0475665
						AT2G31540	-2.57544	2.85742e-09
						AT4G11210	-2.58337	1.71743e-16
						AT2G45135	-2.61665	0.0483339
						AT5G40790	-2.62191	0.0070036
						AT1G22290	-2.62511	2.62887e-07
						AT5G62040	-2.63103	1.13388e-05
						AT3G28345	-2.64112	9.26448e-35
						AT1G68750	-2.65857	0.00122724
						AT5G59220	-2.67671	0.0125312
						AT5G19470	-2.69378	3.32335e-10
						AT1G66390	-2.69918	0.000116496
						AT1G44318	-2.70095	1.05902e-05
						AT2G25150	-2.70407	5.62111e-20
						AT4G12510	-2.70506	3.78269e-13
						AT3G27250	-2.76011	0.000539314
						AT5G04120	-2.79968	4.38103e-09
						AT4G15290	-2.80109	1.82319e-13
						AT2G35990	-2.80227	2.84857e-08
						AT1G73120	-2.83932	0.000300123
						AT2G40170	-2.83941	0.00190799
						AT5G13170	-2.85328	0.00482053
						AT3G15670	-2.85488	0.0339069
						AT2G29470	-2.86343	0.040883
						AT3G44870	-2.88173	0.0298629
						AT4G29450	-2.91705	2.94261e-06
						AT1G06120	-2.91806	9.23071e-09
						AT1G34060	-2.92672	2.72301e-17
						AT1G04330	-2.96353	1.2637e-15
						AT5G03210	-2.97392	0.017461
						AT2G19410	-2.98355	2.95799e-12
						AT5G22380	-3.00333	0.000514454
						AT5G46890	-3.01949	3.12167e-16
						AT2G18590	-3.02599	8.48886e-06
						AT5G42235	-3.04513	8.47736e-06
						AT2G33070	-3.05714	0.00101947
						AT5G40800	-3.09864	0.00279508
						AT1G72100	-3.10877	0.0153309
						AT5G42600	-3.16211	0.000445289
						AT5G56080	-3.19632	1.48017e-19
						AT1G73190	-3.19692	0.0435564
						AT1G61270	-3.3334	6.73248e-08
						AT5G46900	-3.35747	1.22085e-21
						AT4G14010	-3.39549	4.11511e-06
						AT5G06905	-3.40712	0.000938891
						AT3G56350	-3.4539	0.0284756
						AT5G28520	-3.45632	0.00087727
						AT3G25790	-3.47467	9.20095e-10
						AT2G41850	-3.50177	0.0478885
						AT5G47000	-3.6106	7.50226e-09
						AT5G14980	-3.76898	0.0310907
						AT5G27260	-3.83001	0.00476662
						AT4G31940	-3.92237	4.88531e-05
						AT5G46960	-3.94983	0.00555659
						AT1G08250	-4.22585	2.9761e-07
						AT5G06645	-4.24705	0.00872322
						AT3G52970	-4.25711	5.89108e-05
						AT5G46950	-4.26158	0.00729785
						AT5G44120	-4.33241	0.00910243
						AT4G14819	-4.64376	0.000842608
						AT5G45690	-4.70725	0.0123097
						AT2G18540	-4.94124	0.00197312
						AT1G52940	-5.12771	0.00494992
						AT4G28520	-5.38116	0.0328727
						AT3G22640	-5.55965	0.00201842
