# Supplementary material for: A Plant Stress-Responsive Bioreporter Coupled With Transcriptomic Analysis Allows Rapid Screening for Biocontrols of Necrotrophic Fungal Pathogens
Source: Front Mol Biosci. 2021 Sep 3;8:708530. doi: 10.3389/fmolb.2021.708530 (PMC8446517; doi:10.3389/fmolb.2021.708530)
Supplement: Supplementary file 8 [file table5.xlsx]

## Sheet: log2_fc_topgenes
KB001M_6					KB001F_6					KB001M_24					KB001F_24
Gene	Name	log2FoldChange			Gene	Name	log2FoldChange			Gene	Name	log2FoldChange			Gene	Name	log2FoldChange
AT5G43360	PHOSPHATE TRANSPORTER 3	8.75855			AT5G43360	PHOSPHATE TRANSPORTER 3	9.00662			AT2G07627	hypothetical protein	7.83168			AT2G07627	hypothetical protein	7.72149
AT3G10120	PADRE protein down-regulated after infection by S. sclerotiorum	8.14908			AT3G11480	BSMT1	5.93389			AT5G43360	PHOSPHATE TRANSPORTER 3	6.98516			AT5G62080	Bifunctional inhibitor/lipid-transfer protein/seed storage 2S albumin superfamily protein	6.7635
AT1G64160	DIRIGENT PROTEIN 5	5.85996			AT1G64160	DIRIGENT PROTEIN 5	5.5787			AT5G62080	Bifunctional inhibitor/lipid-transfer protein/seed storage 2S albumin superfamily protein	6.07235			AT1G75830	LOW-MOLECULAR-WEIGHT CYSTEINE-RICH 67	6.46019
AT3G03670	Peroxidase superfamily protein	4.83365			AT5G63250	Carbohydrate-binding X8 domain superfamily protein	5.52			AT4G38820	hypothetical protein	5.18736			AT5G43360	PHOSPHATE TRANSPORTER 3	6.29524
AT5G48430	Eukaryotic aspartyl protease family protein	4.80192			AT3G63093	hypothetical protein	4.99268			AT5G23990	FERRIC REDUCTION OXIDASE 5	5.08698			AT4G31970	CYP82C2	5.98906
AT1G07680	transmembrane protein	4.57147			AT5G48430	Eukaryotic aspartyl protease family protein	4.13152			AT1G75830	LOW-MOLECULAR-WEIGHT CYSTEINE-RICH 67	4.84984			AT1G25180	hypothetical protein	5.43031
AT5G39580	PRX62	4.45341			AT1G07680	transmembrane protein	4.12662			AT1G07680	transmembrane protein	4.80826			AT2G01379	transmembrane protein	5.13769
AT1G21230	WALL ASSOCIATED KINASE 5	4.45264			AT5G44430	PLANT DEFENSIN 1.2C	4.10545			AT3G22640	PAP85	4.68445			AT4G15370	BARUOL SYNTHASE 1	4.8932
AT3G57240	BETA-1,3-GLUCANASE 3	4.41239			AT1G59950	NAD(P)-linked oxidoreductase superfamily protein	4.0272			AT4G15370	BARUOL SYNTHASE 1	4.61294			AT1G03020	GRXS1	4.68163
AT3G11480	BSMT1	4.34286			AT3G25180	CYTOCHROME P450	3.98206			AT1G03020	GRXS1	4.52395			AT5G23990	FERRIC REDUCTION OXIDASE 5	4.596
AT5G63250	Carbohydrate-binding X8 domain superfamily protein	4.20906			AT1G21230	WALL ASSOCIATED KINASE 5	3.91981			AT4G39250	RAD-LIKE 1	4.30979			AT1G06225	CLAVATA3/ESR-RELATED 3,	4.41729
AT3G50160	DUF247	3.92637			AT4G15700	GLUTAREDOXIN 3	3.87209			AT3G21460	ROXY3	4.13163			AT1G26410	ATBBE6	4.32502
AT4G10530	Subtilase family protein	3.89416			AT5G52720	Copper transport protein family	3.85711			AT3G21860	SKP1-LIKE 10	4.12397			AT2G17740	VACUOLELESS GAMETOPHYTES	4.297
AT1G59950	NAD(P)-linked oxidoreductase superfamily protein	3.86741			AT4G31950	CYTOCHROME P450	3.83528			AT5G54740	SEED STORAGE ALBUMIN 5	4.1171			AT3G21460	ROXY3	4.21918
AT1G26240	EXTENSIN 19	3.77935			AT3G57240	BETA-1,3-GLUCANASE 3	3.82537			AT2G17740	VACUOLELESS GAMETOPHYTES	4.06992			AT2G30750	CYTOCHROME P450	4.18385
AT1G14550	Peroxidase superfamily protein	3.59504			AT5G39580	PRX62	3.80163			AT4G36700	RmlC-like cupins superfamily protein	3.98731			AT1G74110	CYTOCHROME P450	4.08633
AT5G19890	Peroxidase superfamily protein	3.36746			AT1G63590	Receptor-like protein kinase-related family protein	3.80051			AT5G15581	transmembrane protein	3.95746			AT1G07680	transmembrane protein	3.98513
AT5G11180	GLUTAMATE RECEPTOR 2.6	3.28254			AT2G37810	Cysteine/Histidine-rich C1 domain family protein	3.76061			AT1G74110	CYTOCHROME P450	3.8901			AT5G15581	transmembrane protein	3.9351
AT3G60270	Cupredoxin superfamily protein	3.27373			AT1G33950	IMMUNE ASSOCIATED NUCLEOTIDE BINDING 7	3.68647			AT4G37390	BRU6	3.81915			AT4G37390	BRU6	3.89024
AT1G47130	hypothetical protein	3.18863			AT2G26020	PLANT DEFENSIN 1.2B	3.60985			AT3G50160	DUF247	3.77608			AT3G23550	DETOXIFICATION 18	3.88853
AT4G31970	CYP82C2	3.1818			AT4G26260	MYO-INOSITOL OXYGENASE 4	3.39657			AT4G11460	CRK30	3.73387			AT4G39250	RAD-LIKE 1	3.80548
AT1G26255	hypothetical protein	3.03206			AT5G37840	PADRE protein, up-regulated after infection by S. sclerotiorum	3.32091			AT3G60270	Cupredoxin superfamily protein	3.68899			AT3G24510	defensin-like (DEFL) family protein.	3.69693
